# Supplementary material for: Experimental evidence of climate change extinction risk in Neotropical montane epiphytes
Source: Nat Commun. 2024 Jul 18;15:6045. doi: 10.1038/s41467-024-49181-5 (PMC11258140; doi:10.1038/s41467-024-49181-5)
Supplement: Supplementary file 4 — Source Data [file 41467_2024_49181_MOESM4_ESM.xlsx]

## Sheet: Figure 2a,b,c
Figure 2a: row 6, 10, 16, 18, 37 (ID = 2, 6, 12, 14, 33)
Figure 2b: row 36, 47, 54 (ID = 32, 43, 50)
Figure 2c (all)
	ID	species	Temperature difference	Moisture difference	survival (mean)	survival (standard deviation)	Temperature block for graph	Moisture block for graph
	1	calvicaulis	-1.37806	-37.8396	0	0	-1	-40
	2	palmana	-1.37806	-28.2285	0	0	-1	-30
	3	calvicaulis	-0.0421232	-21.1502	0.30625	0.173656	0	-20
	4	calvicaulis	-0.0172981	-18.9713	0	0	0	-20
	5	maculosa	-1.36076	-18.8683	0	0	-1	-20
	6	palmana	-2.42625	-17.8229	0.15	0.3	2	-20
	7	standleyi	-1.37806	-16.6894	0	0	-2	-20
	8	gomezianum	-1.36076	-16.6894	0.0625	0.176777	-1	-20
	9	nigrescens	-1.36076	-16.6894	0	0	-1	-20
	10	peltilimba	-1.36076	-16.6894	0	0	-1	-20
	11	hirta	-1.33593	-16.6894	0.166667	0.251976	-1	-20
	12	palmana	-0.0421232	-11.5392	0.739583	0.300256	0	-10
	13	urocarpoides	0	-10.4057	0	0	0	-10
	14	palmana	-0.0172981	-9.36029	0.625	0.478714	0	-10
	15	standleyi	-2.42625	-6.28369	0	0	-2	-10
	16	gomezianum	-2.40896	-6.28369	0	0	-2	-10
	17	nigrescens	-2.40896	-6.28369	0.21875	0.263288	-2	-10
	18	peltilimba	-2.40896	-6.28369	0.470833	0.185539	-2	-10
	19	eximium	-2.38413	-6.28369	0.1	0.11547	-2	-10
	20	hirta	-2.38413	-6.28369	0.125	0.25	-2	-10
	21	maculosa	-0.0248251	-2.17888	0.558333	0.131586	0	0
	22	quadrifolia	-0.0248251	-2.17888	0.583333	0.5	0	0
	23	tetraphylla	-0.0248251	-2.17888	0.791667	0.25	0	0
	24	calvicaulis	0	0	0.6625	0.137689	0	0
	25	dendrophila	0	0	0.279167	0.0657929	0	0
	26	eximium	0	0	0.966667	0.0816497	0	0
	27	gomezianum	0	0	0.382353	0.461533	0	0
	28	hirta	0	0	0.375	0.377614	0	0
	29	hoffmannii	0	0	0.366667	0.23094	0	0
	30	maculosa	0	0	0.5625	0.426956	0	0
	31	nigrescens	0	0	0.332971	0.355824	0	0
	32	dendrophila "B"	0	0	0.370833	0.105738	0	0
	33	palmana	0	0	0.861111	0.221527	0	0
	34	peltilimba	0	0	0.702536	0.262419	0	0
	35	quadrifolia	0	0	0.833333	0.288675	0	0
	36	standleyi	0	0	0.642857	0.456937	0	0
	37	tetraphylla	0	0	0.541667	0.434157	0	0
	38	urocarpoides	0	0	0.759375	0.288095	0	0
	39	standleyi	-0.0172981	2.17888	0.125	0.25	0	0
	40	urocarpoides	0.0248251	2.17888	0.55	0.341565	0	0
	41	hoffmannii	1.33593	6.28369	0.585417	0.267178	1	10
	42	dendrophila	2.38413	6.28369	0.741667	0.0552771	2	10
	43	dendrophila "B"	2.38413	6.28369	0.269048	0.259469	2	10
	44	hoffmannii	1.36076	8.46258	0.183333	0.137437	1	10
	45	quadrifolia	0.939166	9.36029	0	0	1	10
	46	hirta	0.963991	11.5392	0.683333	0.366667	1	10
	47	urocarpoides	0.963991	11.5392	0.8	0.23094	1	10
	48	hoffmannii	2.29992	17.8229	0.166667	0.288675	2	20
	49	dendrophila	3.34812	17.8229	0.3	0.264575	3	20
	50	dendrophila "B"	3.34812	17.8229	0.133333	0.23094	3	20
	51	maculosa	0.0172981	18.9713	0.479167	0.442923	0	20
	52	tetraphylla	0.0172981	18.9713	0.0833333	0.166667	0	20
	53	urocarpoides	0	21.1502	0.533333	0.210819	0	20
	54	hirta	0.0421232	21.1502	0.416667	0.345033	0	20
	55	hoffmannii	1.37806	27.4339	0	0	1	30

## Sheet: Figure 2d
Figure 2d
		months (x)	0	3	6	9	12	15	18	21	24	28	32	36	origin site	destination site	direction	statistic (survival)
	Survival (%)	1	100	90.6779	89.6779	90.8683	86.6448	85.4543	73.2896	68.9741	67.9741	66.5035	63.941	63.941	6	4	dry	mean
		2	100	86.6228	58.6257	55.9942	49.1959	47.8801	27.924	23.9766	23.9766	18.6404	17.3246	17.3246	6	3	dry	mean
		3	100	51.7105	7.91667	5.55556	1.38889	1.38889	0	0	0	0	0	0	6	2	dry	mean
		4	100	91.781	90.531	81.201	72.982	71.732	71.732	71.732	64.9837	62.3448	62.3448	58.1536	6	6	control	mean
		5	100	91.3377	90.2508	88.1221	84.6324	84.6324	79.5981	78.2823	74.6091	74.6091	71.3482	69.1743	5	4	down	mean
		6	100	95.4451	89.5367	82.5414	81.4545	75.5021	46.1077	38.7862	34.2314	32.0135	25.942	25.942	5	1	down	mean
		7	100	95.4545	93.1818	88.4091	88.4091	88.4091	85.9091	85.9091	85.9091	80.9091	75.9091	75.9091	5	5	control	mean
		8	100	86.5687	84.4401	79.6937	73.9287	75.0651	69.0917	66.9631	64.4631	63.372	61.1981	60.1565	4	5	up	mean
		9	100	90.1065	84.1541	79.3327	73.1297	70.6234	64.3609	61.9799	59.4142	55.7237	53.2832	50.8427	4	6	wet	mean
		10	100	94.6637	89.3275	85.3801	78.655	77.3392	62.4269	54.1667	51.462	48.7573	44.8099	39.4737	4	3	dry	mean
		11	100	90.0972	75.946	74.4023	74.3292	74.484	47.8242	38.1493	36.7604	33.974	31.0329	28.0917	4	1	down	mean
		12	100	77.9605	18.8012	12.1418	12.1418	8.04825	1.25	1.25	1.25	1.25	1.25	1.25	4	2	dry	mean
		13	100	97.4342	97.4342	97.4342	92.0163	89.3847	81.0913	79.6207	74.048	68.6958	64.88	63.5642	4	4	control	mean
		14	100	83.9203	51.3201	42.0949	37.9696	36.6538	20.7374	19.2669	17.7963	16.3257	14.9368	14.9368	3	2	dry	mean
		15	100	87.2463	81.6907	72.0416	62.5301	61.0595	61.0595	56.8842	51.3287	48.624	43.2147	36.4164	3	6	wet	mean
		16	100	90.4799	89.1641	89.1641	86.2229	84.7523	80.5771	76.4018	72.1534	70.6828	70.6828	70.6828	3	4	wet	mean
		17	100	87.0012	76.6238	72.5216	67.1037	63.0101	58.9165	53.4255	50.5472	49.1583	47.5958	44.7363	3	3	control	mean
		18	100	88.75	88.75	83.75	72.5	67.5	67.5	62.5	51.25	51.25	51.25	46.25	2	4	wet	mean
		19	100	100	90	70.8333	61.6667	61.6667	32.5	47.5	27.5	27.5	27.5	18.3333	2	3	wet	mean
		20	100	74.1667	40	10	5	5	5	0	0	0	0	0	2	6	wet	mean
		21	100	70	45	45	40	40	35	35	30	30	30	30	2	2	control	mean
		22	100	77.342	64.0523	52.5054	52.5054	50.5447	43.1373	39.4336	35.6209	33.7691	31.8083	31.8083	1	5	up	mean
		23	100	94.0257	94.0257	86.6626	83.7112	83.7112	76.5217	76.5217	69.0666	69.0666	66.1152	57.4551	1	4	up	mean
		24	100	98.75	97.0833	95.6944	85.9722	77.2222	65.6944	56.1111	57.3611	54.5833	51.8056	51.8056	1	1	control	mean
		25	0	6.7701	8.22447	8.70892	6.52525	6.00705	13.0505	7.89809	9.5032	10.5725	10.6763	10.6763	6	4	dry	sd
		26	0	6.92094	15.23	17.37	20.8573	21.1746	11.4633	10.8778	10.8778	6.69488	4.9815	4.9815	6	3	dry	sd
		27	0	16.4148	9.16667	11.1111	2.77778	2.77778	0	0	0	0	0	0	6	2	dry	sd
		28	0	5.52751	3.06707	6.89924	8.60999	9.50379	9.50379	9.50379	10.0544	8.64379	8.64379	9.5497	6	6	control	sd
		29	0	12.4073	11.5568	9.8422	12.136	12.136	19.4783	21.9306	25.959	25.959	26.1657	27.1862	5	4	down	sd
		30	0	5.27036	10.394	9.31682	10.1949	11.5192	16.5216	13.2697	14.006	14.629	11.5645	11.5645	5	1	down	sd
		31	0	6.42824	9.64237	9.32095	9.32095	9.32095	5.78542	5.78542	5.78542	1.28565	8.35672	8.35672	5	5	control	sd
		32	0	3.43312	3.75792	5.81159	7.65567	8.59698	13.147	12.1439	16.8986	16.8939	14.7647	14.7891	4	5	up	sd
		33	0	7.79083	6.73654	10.0873	10.6852	11.7393	13.3121	13.6106	11.3946	7.4749	6.59664	6.85992	4	6	wet	sd
		34	0	4.29984	7.44897	11.6079	15.5053	16.2721	18.2094	21.9401	19.2361	17.7528	22.7987	25.8217	4	3	dry	sd
		35	0	5.63988	7.74065	8.14969	10.2642	7.63412	25.2933	18.6549	21.351	20.2914	18.5396	17.2847	4	1	down	sd
		36	0	17.3023	17.233	12.3318	12.3318	7.17598	2.5	2.5	2.5	2.5	2.5	2.5	4	2	dry	sd
		37	0	2.96467	2.96467	2.96467	5.21695	7.36836	7.42317	9.04846	12.7347	13.7791	11.1244	9.98929	4	4	control	sd
		38	0	11.4559	5.62349	8.14034	7.82371	5.92935	10.897	9.66323	9.23649	9.7236	8.96802	8.96802	3	2	dry	sd
		39	0	7.6946	12.5829	14.4242	8.10196	6.5339	6.5339	5.5461	11.5216	11.2475	13.139	16.1076	3	6	wet	sd
		40	0	12.4953	14.8993	14.8993	13.9525	13.1287	12.9362	13.3399	9.52574	9.08076	9.08076	9.08076	3	4	wet	sd
		41	0	18.9578	32.2167	32.9401	33.974	32.2329	31.3015	33.5005	31.1169	30.9423	28.4154	30.8215	3	3	control	sd
		42	0	13.1498	13.1498	11.0868	15	15	15	20.6155	33.2603	33.2603	33.2603	28.6865	2	4	wet	sd
		43	0	0	11.547	26.2996	28.48	28.48	15	25	22.1736	22.1736	22.1736	13.7437	2	3	wet	sd
		44	0	39.4757	43.2049	11.547	10	10	10	0	0	0	0	0	2	6	wet	sd
		45	0	20	19.1485	19.1485	16.3299	16.3299	10	10	11.547	11.547	11.547	11.547	2	2	control	sd
		46	0	16.6837	11.9984	22.3596	18.5911	21.4104	20.4712	14.0991	17.3941	18.879	20.6926	20.6926	1	5	up	sd
		47	0	4.80644	4.80644	7.4746	5.93745	5.93745	12.5747	12.5747	7.52325	7.52325	7.61088	12.4704	1	4	up	sd
		48	0	2.5	3.43592	2.95282	7.82229	13.3795	14.5323	16.6667	15.1764	10.4859	7.16322	7.16322	1	1	control	sd

## Sheet: Figure 3a,b,c,d
Figure 3a - site = "Barva"
Figure 3b - site = "MV"
Figure 3c - site = "Baru"
Figure 3d - site = "Aggregate"
The figure plots "midpoint" (Elevational position of range, y axis) by "rangesize" (Elevational extent of range, x axis).
The length of the vertical lines on each point in the figure is "rangesize."
The size of the circles on each point in the figure is scaled by "n", or the number of species represented by each row (unique rangesize * midpoint combination).
range.min and range.max describe the minimum and maximum elevation on each mountain (unique "site").
	rangesize	midpoint	site	min	max	range.min	range.max	n	max.top	min.top	mid.top
1	200	500	MV	400	600	850	1840	1	-1240	-1440	-1340
2	200	600	MV	500	700	850	1840	1	-1140	-1340	-1240
3	350	675	MV	500	850	850	1840	1	-990	-1340	-1165
4	50	875	MV	850	900	850	1840	1	-940	-990	-965
5	100	900	MV	850	950	850	1840	1	-890	-990	-940
6	150	925	MV	850	1000	850	1840	3	-840	-990	-915
7	250	975	MV	850	1100	850	1840	1	-740	-990	-865
8	150	1175	Aggregate	1100	1250	850	1840	2	-590	-740	-665
9	150	1175	MV	1100	1250	850	1840	2	-590	-740	-665
10	450	1075	MV	850	1300	850	1840	3	-540	-990	-765
11	550	1125	MV	850	1400	850	1840	2	-440	-990	-715
12	350	1275	Aggregate	1100	1450	850	1840	1	-390	-740	-565
13	350	1275	MV	1100	1450	850	1840	3	-390	-740	-565
14	380	1290	Aggregate	1100	1480	850	1840	1	-360	-740	-550
15	380	1290	MV	1100	1480	850	1840	1	-360	-740	-550
16	650	1175	Aggregate	850	1500	850	1840	1	-340	-990	-665
17	650	1175	MV	850	1500	850	1840	5	-340	-990	-665
18	400	1300	MV	1100	1500	850	1840	1	-340	-740	-540
19	200	1400	MV	1300	1500	850	1840	1	-340	-540	-440
20	100	1450	Aggregate	1400	1500	850	1840	1	-340	-440	-390
21	100	1450	MV	1400	1500	850	1840	2	-340	-440	-390
22	850	1275	MV	850	1700	850	1840	3	-140	-990	-565
23	740	1330	MV	960	1700	850	1840	1	-140	-880	-510
24	600	1400	MV	1100	1700	850	1840	3	-140	-740	-440
25	950	1325	MV	850	1800	850	1840	4	-40	-990	-515
26	700	1450	Aggregate	1100	1800	850	1840	1	-40	-740	-390
27	700	1450	MV	1100	1800	850	1840	1	-40	-740	-390
28	600	1500	MV	1200	1800	850	1840	2	-40	-640	-340
29	500	1550	MV	1300	1800	850	1840	1	-40	-540	-290
30	990	1345	MV	850	1840	850	1840	1	0	-990	-495
31	740	1470	MV	1100	1840	850	1840	1	0	-740	-370
32	360	1660	MV	1480	1840	850	1840	1	0	-360	-180
33	240	1720	MV	1600	1840	850	1840	1	0	-240	-120
34	720	390	Barva	30	750	30	2800	3	-2050	-2770	-2410
35	500	500	Aggregate	250	750	30	2800	1	-2050	-2550	-2300
36	500	500	Barva	250	750	30	2800	6	-2050	-2550	-2300
37	600	550	Aggregate	250	850	30	2800	1	-1950	-2550	-2250
38	970	515	Aggregate	30	1000	30	2800	1	-1800	-2770	-2285
39	1220	640	Barva	30	1250	30	2800	2	-1550	-2770	-2160
40	1000	750	Barva	250	1250	30	2800	4	-1550	-2550	-2050
41	500	1000	Aggregate	750	1250	30	2800	2	-1550	-2050	-1800
42	500	1000	Barva	750	1250	30	2800	5	-1550	-2050	-1800
43	1050	775	Aggregate	250	1300	30	2800	1	-1500	-2550	-2025
44	1250	875	Barva	250	1500	30	2800	1	-1300	-2550	-1925
45	750	1125	Aggregate	750	1500	30	2800	1	-1300	-2050	-1675
46	1000	1250	Barva	750	1750	30	2800	1	-1050	-2050	-1550
47	1500	1500	Barva	750	2250	30	2800	3	-550	-2050	-1300
48	1400	1550	Aggregate	850	2250	30	2800	1	-550	-1950	-1250
49	1050	1725	Aggregate	1200	2250	30	2800	1	-550	-1600	-1075
50	1000	1750	Barva	1250	2250	30	2800	1	-550	-1550	-1050
51	500	2000	Barva	1750	2250	30	2800	3	-550	-1050	-800
52	2620	1340	Barva	30	2650	30	2800	1	-150	-2770	-1460
53	1900	1700	Barva	750	2650	30	2800	1	-150	-2050	-1100
54	1400	1950	Barva	1250	2650	30	2800	1	-150	-1550	-850
55	900	2200	Barva	1750	2650	30	2800	2	-150	-1050	-600
56	2050	1775	Barva	750	2800	30	2800	1	0	-2050	-1025
57	1050	2275	Aggregate	1750	2800	30	2800	1	0	-1050	-525
58	1050	2275	Barva	1750	2800	30	2800	2	0	-1050	-525
59	550	2525	Aggregate	2250	2800	30	2800	2	0	-550	-275
60	550	2525	Barva	2250	2800	30	2800	3	0	-550	-275
61	300	2650	Barva	2500	2800	30	2800	2	0	-300	-150
62	150	2725	Barva	2650	2800	30	2800	2	0	-150	-75
63	970	515	Aggregate	30	1000	30	3470	1	-2470	-3440	-2955
64	850	675	Aggregate	250	1100	30	3470	1	-2370	-3220	-2795
65	1220	640	Aggregate	30	1250	30	3470	1	-2220	-3440	-2830
66	1050	775	Aggregate	250	1300	30	3470	2	-2170	-3220	-2695
67	1320	690	Aggregate	30	1350	30	3470	1	-2120	-3440	-2780
68	1200	850	Aggregate	250	1450	30	3470	1	-2020	-3220	-2620
69	1250	875	Aggregate	250	1500	30	3470	1	-1970	-3220	-2595
70	1350	925	Aggregate	250	1600	30	3470	1	-1870	-3220	-2545
71	1000	1250	Aggregate	750	1750	30	3470	1	-1720	-2720	-2220
72	1770	915	Aggregate	30	1800	30	3470	1	-1670	-3440	-2555
73	1050	1275	Aggregate	750	1800	30	3470	1	-1670	-2720	-2195
74	1600	1050	Aggregate	250	1850	30	3470	1	-1620	-3220	-2420
75	1100	1300	Aggregate	750	1850	30	3470	1	-1620	-2720	-2170
76	1500	1500	Aggregate	750	2250	30	3470	1	-1220	-2720	-1970
77	1550	1525	Aggregate	750	2300	30	3470	2	-1170	-2720	-1945
78	1500	1550	Aggregate	800	2300	30	3470	1	-1170	-2670	-1920
79	1000	1800	Aggregate	1300	2300	30	3470	1	-1170	-2170	-1670
80	2620	1340	Aggregate	30	2650	30	3470	1	-820	-3440	-2130
81	1900	1700	Aggregate	750	2650	30	3470	1	-820	-2720	-1770
82	1400	1950	Aggregate	1250	2650	30	3470	1	-820	-2220	-1520
83	1050	2125	Aggregate	1600	2650	30	3470	2	-820	-1870	-1345
84	2050	1775	Aggregate	750	2800	30	3470	1	-670	-2720	-1695
85	950	2325	Aggregate	1850	2800	30	3470	1	-670	-1620	-1145
86	2950	1725	Aggregate	250	3200	30	3470	1	-270	-3220	-1745
87	900	2750	Aggregate	2300	3200	30	3470	3	-270	-1170	-720
88	1650	2575	Aggregate	1750	3400	30	3470	1	-70	-1720	-895
89	1150	2825	Aggregate	2250	3400	30	3470	1	-70	-1220	-645
90	200	900	Aggregate	800	1000	800	3470	2	-2470	-2670	-2570
91	200	900	Baru	800	1000	800	3470	8	-2470	-2670	-2570
92	550	1075	Baru	800	1350	800	3470	3	-2120	-2670	-2395
93	350	1175	Baru	1000	1350	800	3470	2	-2120	-2470	-2295
94	550	1125	Aggregate	850	1400	800	3470	1	-2070	-2620	-2345
95	700	1150	Aggregate	800	1500	800	3470	1	-1970	-2670	-2320
96	700	1150	Baru	800	1500	800	3470	1	-1970	-2670	-2320
97	150	1425	Baru	1350	1500	800	3470	1	-1970	-2120	-2045
98	250	1475	Baru	1350	1600	800	3470	1	-1870	-2120	-1995
99	1050	1325	Aggregate	800	1850	800	3470	1	-1620	-2670	-2145
100	1050	1325	Baru	800	1850	800	3470	4	-1620	-2670	-2145
101	850	1425	Aggregate	1000	1850	800	3470	1	-1620	-2470	-2045
102	850	1425	Baru	1000	1850	800	3470	1	-1620	-2470	-2045
103	500	1600	Baru	1350	1850	800	3470	2	-1620	-2120	-1870
104	1500	1550	Baru	800	2300	800	3470	4	-1170	-2670	-1920
105	1300	1650	Aggregate	1000	2300	800	3470	1	-1170	-2470	-1820
106	1300	1650	Baru	1000	2300	800	3470	1	-1170	-2470	-1820
107	1200	1700	Aggregate	1100	2300	800	3470	1	-1170	-2370	-1770
108	1000	1800	Aggregate	1300	2300	800	3470	1	-1170	-2170	-1670
109	950	1825	Aggregate	1350	2300	800	3470	1	-1170	-2120	-1645
110	950	1825	Baru	1350	2300	800	3470	3	-1170	-2120	-1645
111	700	1950	Baru	1600	2300	800	3470	2	-1170	-1870	-1520
112	450	2075	Aggregate	1850	2300	800	3470	1	-1170	-1620	-1395
113	450	2075	Baru	1850	2300	800	3470	4	-1170	-1620	-1395
114	1700	1950	Aggregate	1100	2800	800	3470	1	-670	-2370	-1520
115	500	2550	Baru	2300	2800	800	3470	1	-670	-1170	-920
116	1350	2525	Baru	1850	3200	800	3470	1	-270	-1620	-945
117	900	2750	Baru	2300	3200	800	3470	3	-270	-1170	-720
118	1100	2850	Baru	2300	3400	800	3470	2	-70	-1170	-620
119	600	3100	Aggregate	2800	3400	800	3470	2	-70	-670	-370
120	600	3100	Baru	2800	3400	800	3470	2	-70	-670	-370

## Sheet: Figure 4a,b,c,d
Figure 4 a,b,c,d,e
Figure 4a data in columns C (x axis), D (red line), and E (orange line). Entire columns.								labels key
Figure 4b data in columns C (x axis), F (red line), and G (orange line). Entire columns.								e	extinction from all mountains (fraction of species)
Figure 4c data in: columns P,Q,R,S; rows 294 (X=281, deg=1.5C) and 613 (X=600, deb=3.2C)								loss	loss (fraction of elevational range)
Figure 4d data in: columns D,E,F,G; rows 294 (X=281, deg=1.5C) and 613 (X=600, deb=3.2C)								range	elevational range size
								pop	population extirpation from individual mountains (fraction of species)
								l	local (elevational range based on local range)
								ag	aggregate (elevational range based on aggregate range)
								D	dispersal
								ND	no dispersal
			Fig. 4d (X=281, 600)
			Fig 4a	Fig 4a	Fig 4b	Fig 4b									Fig 4c (X=281, 600)
X	m.a.s.l.	deg	e.l.D	e.l.ND	e.ag.D	e.ag.ND	loss.l.D	loss.l.ND	range.l.D	range.l.ND	loss.ag.D	loss.ag.ND	range.ag.D	range.ag.ND	pop.e.l.D	pop.e.l.ND	pop.e.ag.D	pop.e.ag.ND
1	1	0.00533333	0	0	0	0	-0.000269225	-0.00248667	678.304	677.406	-7.05961e-05	-0.00154087	1025.34	1024.38	0	0	0	0
2	2	0.0106667	0	0	0	0	-0.000538449	-0.00497335	678.203	676.406	-0.000141192	-0.00308174	1025.29	1023.38	0	0	0	0
3	3	0.016	0	0	0	0	-0.000807674	-0.00746002	678.101	675.406	-0.000211788	-0.0046226	1025.25	1022.38	0	0	0	0
4	4	0.0213333	0	0	0	0	-0.0010769	-0.0099467	678	674.406	-0.000282384	-0.00616347	1025.2	1021.38	0	0	0	0
5	5	0.0266667	0	0	0	0	-0.00134612	-0.0124334	677.899	673.406	-0.00035298	-0.00770434	1025.15	1020.38	0	0	0	0
6	6	0.032	0	0	0	0	-0.00161535	-0.01492	677.797	672.406	-0.000423576	-0.00924521	1025.11	1019.38	0	0	0	0
7	7	0.0373333	0	0	0	0	-0.00188457	-0.0174067	677.696	671.406	-0.000494172	-0.0107861	1025.06	1018.38	0	0	0	0
8	8	0.0426667	0	0	0	0	-0.0021538	-0.0198934	677.594	670.406	-0.000564769	-0.0123269	1025.02	1017.38	0	0	0	0
9	9	0.048	0	0	0	0	-0.00242302	-0.0223801	677.493	669.406	-0.000635365	-0.0138678	1024.97	1016.38	0	0	0	0
10	10	0.0533333	0	0	0	0	-0.00269225	-0.0248667	677.391	668.406	-0.000705961	-0.0154087	1024.92	1015.38	0	0	0	0
11	11	0.0586667	0	0	0	0	-0.00296147	-0.0273534	677.29	667.406	-0.000776557	-0.0169495	1024.88	1014.38	0	0	0	0
12	12	0.064	0	0	0	0	-0.0032307	-0.0298401	677.188	666.406	-0.000847153	-0.0184904	1024.83	1013.38	0	0	0	0
13	13	0.0693333	0	0	0	0	-0.00349992	-0.0323268	677.087	665.406	-0.000917749	-0.0200313	1024.78	1012.38	0	0	0	0
14	14	0.0746667	0	0	0	0	-0.00376915	-0.0348134	676.986	664.406	-0.000988345	-0.0215721	1024.74	1011.38	0	0	0	0
15	15	0.08	0	0	0	0	-0.00403837	-0.0373001	676.884	663.406	-0.00105894	-0.023113	1024.69	1010.38	0	0	0	0
16	16	0.0853333	0	0	0	0	-0.0043076	-0.0397868	676.783	662.406	-0.00112954	-0.0246539	1024.65	1009.38	0	0	0	0
17	17	0.0906667	0	0	0	0	-0.00457682	-0.0422735	676.681	661.406	-0.00120013	-0.0261948	1024.6	1008.38	0	0	0	0
18	18	0.096	0	0	0	0	-0.00484604	-0.0447601	676.58	660.406	-0.00127073	-0.0277356	1024.55	1007.38	0	0	0	0
19	19	0.101333	0	0	0	0	-0.00511527	-0.0472468	676.478	659.406	-0.00134133	-0.0292765	1024.51	1006.38	0	0	0	0
20	20	0.106667	0	0	0	0	-0.00538449	-0.0497335	676.377	658.406	-0.00141192	-0.0308174	1024.46	1005.38	0	0	0	0
21	21	0.112	0	0	0	0	-0.00565372	-0.0522202	676.275	657.406	-0.00148252	-0.0323582	1024.42	1004.38	0	0	0	0
22	22	0.117333	0	0	0	0	-0.00592294	-0.0547068	676.174	656.406	-0.00155311	-0.0338991	1024.37	1003.38	0	0	0	0
23	23	0.122667	0	0	0	0	-0.00619217	-0.0571935	676.072	655.406	-0.00162371	-0.03544	1024.32	1002.38	0	0	0	0
24	24	0.128	0	0	0	0	-0.00646139	-0.0596802	675.971	654.406	-0.00169431	-0.0369808	1024.28	1001.38	0	0	0	0
25	25	0.133333	0	0	0	0	-0.00673062	-0.0621669	675.87	653.406	-0.0017649	-0.0385217	1024.23	1000.38	0	0	0	0
26	26	0.138667	0	0	0	0	-0.00699984	-0.0646535	675.768	652.406	-0.0018355	-0.0400626	1024.18	999.385	0	0	0	0
27	27	0.144	0	0	0	0	-0.00726907	-0.0671402	675.667	651.406	-0.00190609	-0.0416034	1024.14	998.385	0	0	0	0
28	28	0.149333	0	0	0	0	-0.00753829	-0.0696269	675.565	650.406	-0.00197669	-0.0431443	1024.09	997.385	0	0	0	0
29	29	0.154667	0	0	0	0	-0.00780752	-0.0721135	675.464	649.406	-0.00204729	-0.0446852	1024.05	996.385	0	0	0	0
30	30	0.16	0	0	0	0	-0.00807674	-0.0746002	675.362	648.406	-0.00211788	-0.046226	1024	995.385	0	0	0	0
31	31	0.165333	0	0	0	0	-0.00834597	-0.0770869	675.261	647.406	-0.00218848	-0.0477669	1023.95	994.385	0	0	0	0
32	32	0.170667	0	0	0	0	-0.00861519	-0.0795736	675.159	646.406	-0.00225907	-0.0493078	1023.91	993.385	0	0	0	0
33	33	0.176	0	0	0	0	-0.00888442	-0.0820602	675.058	645.406	-0.00232967	-0.0508486	1023.86	992.385	0	0	0	0
34	34	0.181333	0	0	0	0	-0.00915364	-0.0845469	674.957	644.406	-0.00240027	-0.0523895	1023.82	991.385	0	0	0	0
35	35	0.186667	0	0	0	0	-0.00942286	-0.0870336	674.855	643.406	-0.00247086	-0.0539304	1023.77	990.385	0	0	0	0
36	36	0.192	0	0	0	0	-0.00969209	-0.0895203	674.754	642.406	-0.00254146	-0.0554712	1023.72	989.385	0	0	0	0
37	37	0.197333	0	0	0	0	-0.00996131	-0.0920069	674.652	641.406	-0.00261205	-0.0570121	1023.68	988.385	0	0	0	0
38	38	0.202667	0	0	0	0	-0.0102305	-0.0944936	674.551	640.406	-0.00268265	-0.058553	1023.63	987.385	0	0	0	0
39	39	0.208	0	0	0	0	-0.0104998	-0.0969803	674.449	639.406	-0.00275325	-0.0600938	1023.58	986.385	0	0	0	0
40	40	0.213333	0	0	0	0	-0.010769	-0.099467	674.348	638.406	-0.00282384	-0.0616347	1023.54	985.385	0	0	0	0
41	41	0.218667	0	0	0	0	-0.0111177	-0.101954	674.188	637.406	-0.00291642	-0.0631756	1023.48	984.385	0	0	0	0
42	42	0.224	0	0	0	0	-0.0114665	-0.10444	674.029	636.406	-0.00300899	-0.0647164	1023.42	983.385	0	0	0	0
43	43	0.229333	0	0	0	0	-0.0118152	-0.106927	673.87	635.406	-0.00310157	-0.0662573	1023.35	982.385	0	0	0	0
44	44	0.234667	0	0	0	0	-0.0121639	-0.109414	673.71	634.406	-0.00319414	-0.0677982	1023.29	981.385	0	0	0	0
45	45	0.24	0	0	0	0	-0.0125127	-0.1119	673.551	633.406	-0.00328671	-0.069339	1023.23	980.385	0	0	0	0
46	46	0.245333	0	0	0	0	-0.0128614	-0.114387	673.391	632.406	-0.00337929	-0.0708799	1023.17	979.385	0	0	0	0
47	47	0.250667	0	0	0	0	-0.0132101	-0.116874	673.232	631.406	-0.00347186	-0.0724208	1023.11	978.385	0	0	0	0
48	48	0.256	0	0	0	0	-0.0135589	-0.11936	673.072	630.406	-0.00356444	-0.0739617	1023.05	977.385	0	0	0	0
49	49	0.261333	0	0	0	0	-0.0139076	-0.121847	672.913	629.406	-0.00365701	-0.0755025	1022.98	976.385	0	0	0	0
50	50	0.266667	0	0	0	0	-0.0142563	-0.117942	672.754	632.993	-0.00374958	-0.0770434	1022.92	975.385	0	0.00724638	0	0
51	51	0.272	0	0	0	0	-0.0146051	-0.120301	672.594	631.993	-0.00384216	-0.0785843	1022.86	974.385	0	0.00724638	0	0
52	52	0.277333	0	0	0	0	-0.0149538	-0.12266	672.435	630.993	-0.00393473	-0.0801251	1022.8	973.385	0	0.00724638	0	0
53	53	0.282667	0	0	0	0	-0.0153025	-0.125018	672.275	629.993	-0.00402731	-0.081666	1022.74	972.385	0	0.00724638	0	0
54	54	0.288	0	0	0	0	-0.0156513	-0.127377	672.116	628.993	-0.00411988	-0.0832069	1022.68	971.385	0	0.00724638	0	0
55	55	0.293333	0	0	0	0	-0.016	-0.129736	671.957	627.993	-0.00421245	-0.0847477	1022.62	970.385	0	0.00724638	0	0
56	56	0.298667	0	0	0	0	-0.0163487	-0.132095	671.797	626.993	-0.00430503	-0.0862886	1022.55	969.385	0	0.00724638	0	0
57	57	0.304	0	0	0	0	-0.0166975	-0.134454	671.638	625.993	-0.0043976	-0.0878295	1022.49	968.385	0	0.00724638	0	0
58	58	0.309333	0	0	0	0	-0.0170462	-0.136813	671.478	624.993	-0.00449018	-0.0893703	1022.43	967.385	0	0.00724638	0	0
59	59	0.314667	0	0	0	0	-0.017395	-0.139172	671.319	623.993	-0.00458275	-0.0909112	1022.37	966.385	0	0.00724638	0	0
60	60	0.32	0	0	0	0	-0.0177437	-0.14153	671.159	622.993	-0.00467532	-0.0924521	1022.31	965.385	0	0.00724638	0	0
61	61	0.325333	0	0	0	0	-0.0180924	-0.143889	671	621.993	-0.0047679	-0.0939929	1022.25	964.385	0	0.00724638	0	0
62	62	0.330667	0	0	0	0	-0.0184412	-0.146248	670.841	620.993	-0.00486047	-0.0955338	1022.18	963.385	0	0.00724638	0	0
63	63	0.336	0	0	0	0	-0.0187899	-0.148607	670.681	619.993	-0.00495305	-0.0970747	1022.12	962.385	0	0.00724638	0	0
64	64	0.341333	0	0	0	0	-0.0191386	-0.150966	670.522	618.993	-0.00504562	-0.0986155	1022.06	961.385	0	0.00724638	0	0
65	65	0.346667	0	0	0	0	-0.0194874	-0.153325	670.362	617.993	-0.0051382	-0.100156	1022	960.385	0	0.00724638	0	0
66	66	0.352	0	0	0	0	-0.0198361	-0.155683	670.203	616.993	-0.00523077	-0.101697	1021.94	959.385	0	0.00724638	0	0
67	67	0.357333	0	0	0	0	-0.0201848	-0.158042	670.043	615.993	-0.00532334	-0.103238	1021.88	958.385	0	0.00724638	0	0
68	68	0.362667	0	0	0	0	-0.0205336	-0.160401	669.884	614.993	-0.00541592	-0.104779	1021.82	957.385	0	0.00724638	0	0
69	69	0.368	0	0	0	0	-0.0208823	-0.16276	669.725	613.993	-0.00550849	-0.10632	1021.75	956.385	0	0.00724638	0	0
70	70	0.373333	0	0	0	0	-0.021231	-0.165119	669.565	612.993	-0.00560107	-0.107861	1021.69	955.385	0	0.00724638	0	0
71	71	0.378667	0	0	0	0	-0.0216171	-0.167478	669.377	611.993	-0.00576762	-0.109402	1021.57	954.385	0	0.00724638	0	0
72	72	0.384	0	0	0	0	-0.0220032	-0.169836	669.188	610.993	-0.00593418	-0.110942	1021.45	953.385	0	0.00724638	0	0
73	73	0.389333	0	0	0	0	-0.0223892	-0.172195	669	609.993	-0.00610074	-0.112483	1021.32	952.385	0	0.00724638	0	0
74	74	0.394667	0	0	0	0	-0.0227753	-0.174554	668.812	608.993	-0.0062673	-0.114024	1021.2	951.385	0	0.00724638	0	0
75	75	0.4	0	0	0	0	-0.0231614	-0.176913	668.623	607.993	-0.00643386	-0.115565	1021.08	950.385	0	0.00724638	0	0
76	76	0.405333	0	0	0	0	-0.0235474	-0.179272	668.435	606.993	-0.00660041	-0.117106	1020.95	949.385	0	0.00724638	0	0
77	77	0.410667	0	0	0	0	-0.0239335	-0.181631	668.246	605.993	-0.00676697	-0.118647	1020.83	948.385	0	0.00724638	0	0
78	78	0.416	0	0	0	0	-0.0243196	-0.183989	668.058	604.993	-0.00693353	-0.120188	1020.71	947.385	0	0.00724638	0	0
79	79	0.421333	0	0	0	0	-0.0247056	-0.186348	667.87	603.993	-0.00710009	-0.121729	1020.58	946.385	0	0.00724638	0	0
80	80	0.426667	0	0	0	0	-0.0250917	-0.188707	667.681	602.993	-0.00726665	-0.123269	1020.46	945.385	0	0.00724638	0	0
81	81	0.432	0	0	0	0	-0.0254778	-0.191066	667.493	601.993	-0.0074332	-0.12481	1020.34	944.385	0	0.00724638	0	0
82	82	0.437333	0	0	0	0	-0.0258638	-0.193425	667.304	600.993	-0.00759976	-0.126351	1020.22	943.385	0	0.00724638	0	0
83	83	0.442667	0	0	0	0	-0.0262499	-0.195784	667.116	599.993	-0.00776632	-0.127892	1020.09	942.385	0	0.00724638	0	0
84	84	0.448	0	0	0	0	-0.0266359	-0.198143	666.928	598.993	-0.00793288	-0.129433	1019.97	941.385	0	0.00724638	0	0
85	85	0.453333	0	0	0	0	-0.027022	-0.200501	666.739	597.993	-0.00809944	-0.130974	1019.85	940.385	0	0.00724638	0	0
86	86	0.458667	0	0	0	0	-0.0274081	-0.20286	666.551	596.993	-0.00826599	-0.132515	1019.72	939.385	0	0.00724638	0	0
87	87	0.464	0	0	0	0	-0.0277941	-0.205219	666.362	595.993	-0.00843255	-0.134055	1019.6	938.385	0	0.00724638	0	0
88	88	0.469333	0	0	0	0	-0.0281802	-0.207578	666.174	594.993	-0.00859911	-0.135596	1019.48	937.385	0	0.00724638	0	0
89	89	0.474667	0	0	0	0	-0.0285663	-0.209937	665.986	593.993	-0.00876567	-0.137137	1019.35	936.385	0	0.00724638	0	0
90	90	0.48	0	0	0	0	-0.0289523	-0.212296	665.797	592.993	-0.00893223	-0.138678	1019.23	935.385	0	0.00724638	0	0
91	91	0.485333	0	0	0	0	-0.0293384	-0.214654	665.609	591.993	-0.00909879	-0.140219	1019.11	934.385	0	0.00724638	0	0
92	92	0.490667	0	0	0	0	-0.0297245	-0.217013	665.42	590.993	-0.00926534	-0.14176	1018.98	933.385	0	0.00724638	0	0
93	93	0.496	0	0	0	0	-0.0301105	-0.219372	665.232	589.993	-0.0094319	-0.143301	1018.86	932.385	0	0.00724638	0	0
94	94	0.501333	0	0	0	0	-0.0304966	-0.221731	665.043	588.993	-0.00959846	-0.144842	1018.74	931.385	0	0.00724638	0	0
95	95	0.506667	0	0	0	0	-0.0308827	-0.22409	664.855	587.993	-0.00976502	-0.146382	1018.62	930.385	0	0.00724638	0	0
96	96	0.512	0	0	0	0	-0.0312687	-0.226449	664.667	586.993	-0.00993158	-0.147923	1018.49	929.385	0	0.00724638	0	0
97	97	0.517333	0	0	0	0	-0.0316548	-0.228807	664.478	585.993	-0.0100981	-0.149464	1018.37	928.385	0	0.00724638	0	0
98	98	0.522667	0	0	0	0	-0.0320409	-0.231166	664.29	584.993	-0.0102647	-0.151005	1018.25	927.385	0	0.00724638	0	0
99	99	0.528	0	0	0	0	-0.0324269	-0.233525	664.101	583.993	-0.0104312	-0.152546	1018.12	926.385	0	0.00724638	0	0
100	100	0.533333	0	0.0153846	0	0.0153846	-0.032813	-0.218777	663.913	596.045	-0.0105978	-0.140869	1018	939.844	0	0.0289855	0	0.0144928
101	101	0.538667	0	0.0153846	0	0.0153846	-0.0331991	-0.220965	663.725	595.045	-0.0107644	-0.142278	1017.88	938.844	0	0.0289855	0	0.0144928
102	102	0.544	0	0.0153846	0	0.0153846	-0.0335851	-0.223152	663.536	594.045	-0.0109309	-0.143687	1017.75	937.844	0	0.0289855	0	0.0144928
103	103	0.549333	0	0.0153846	0	0.0153846	-0.0339712	-0.22534	663.348	593.045	-0.0110975	-0.145095	1017.63	936.844	0	0.0289855	0	0.0144928
104	104	0.554667	0	0.0153846	0	0.0153846	-0.0343572	-0.227528	663.159	592.045	-0.011264	-0.146504	1017.51	935.844	0	0.0289855	0	0.0144928
105	105	0.56	0	0.0153846	0	0.0153846	-0.0347433	-0.229716	662.971	591.045	-0.0114306	-0.147913	1017.38	934.844	0	0.0289855	0	0.0144928
106	106	0.565333	0	0.0153846	0	0.0153846	-0.0351294	-0.231903	662.783	590.045	-0.0115972	-0.149322	1017.26	933.844	0	0.0289855	0	0.0144928
107	107	0.570667	0	0.0153846	0	0.0153846	-0.0355154	-0.234091	662.594	589.045	-0.0117637	-0.15073	1017.14	932.844	0	0.0289855	0	0.0144928
108	108	0.576	0	0.0153846	0	0.0153846	-0.0359015	-0.236279	662.406	588.045	-0.0119303	-0.152139	1017.02	931.844	0	0.0289855	0	0.0144928
109	109	0.581333	0	0.0153846	0	0.0153846	-0.0362876	-0.238467	662.217	587.045	-0.0120968	-0.153548	1016.89	930.844	0	0.0289855	0	0.0144928
110	110	0.586667	0	0.0153846	0	0.0153846	-0.0366736	-0.240655	662.029	586.045	-0.0122634	-0.154956	1016.77	929.844	0	0.0289855	0	0.0144928
111	111	0.592	0	0.0153846	0	0.0153846	-0.0370597	-0.242842	661.841	585.045	-0.0124299	-0.156365	1016.65	928.844	0	0.0289855	0	0.0144928
112	112	0.597333	0	0.0153846	0	0.0153846	-0.0374458	-0.24503	661.652	584.045	-0.0125965	-0.157774	1016.52	927.844	0	0.0289855	0	0.0144928
113	113	0.602667	0	0.0153846	0	0.0153846	-0.0378318	-0.247218	661.464	583.045	-0.0127631	-0.159182	1016.4	926.844	0	0.0289855	0	0.0144928
114	114	0.608	0	0.0153846	0	0.0153846	-0.0382179	-0.249406	661.275	582.045	-0.0129296	-0.160591	1016.28	925.844	0	0.0289855	0	0.0144928
115	115	0.613333	0	0.0153846	0	0.0153846	-0.038604	-0.251593	661.087	581.045	-0.0130962	-0.162	1016.15	924.844	0	0.0289855	0	0.0144928
116	116	0.618667	0	0.0153846	0	0.0153846	-0.03899	-0.253781	660.899	580.045	-0.0132627	-0.163408	1016.03	923.844	0	0.0289855	0	0.0144928
117	117	0.624	0	0.0153846	0	0.0153846	-0.0393761	-0.255969	660.71	579.045	-0.0134293	-0.164817	1015.91	922.844	0	0.0289855	0	0.0144928
118	118	0.629333	0	0.0153846	0	0.0153846	-0.0397622	-0.258157	660.522	578.045	-0.0135959	-0.166226	1015.78	921.844	0	0.0289855	0	0.0144928
119	119	0.634667	0	0.0153846	0	0.0153846	-0.0401482	-0.260344	660.333	577.045	-0.0137624	-0.167635	1015.66	920.844	0	0.0289855	0	0.0144928
120	120	0.64	0	0.0153846	0	0.0153846	-0.0405343	-0.262532	660.145	576.045	-0.013929	-0.169043	1015.54	919.844	0	0.0289855	0	0.0144928
121	121	0.645333	0	0.0153846	0	0.0153846	-0.0409203	-0.26472	659.957	575.045	-0.0140955	-0.170452	1015.42	918.844	0	0.0289855	0	0.0144928
122	122	0.650667	0	0.0153846	0	0.0153846	-0.0413064	-0.266908	659.768	574.045	-0.0142621	-0.171861	1015.29	917.844	0	0.0289855	0	0.0144928
123	123	0.656	0	0.0153846	0	0.0153846	-0.0416925	-0.269096	659.58	573.045	-0.0144286	-0.173269	1015.17	916.844	0	0.0289855	0	0.0144928
124	124	0.661333	0	0.0153846	0	0.0153846	-0.0420785	-0.271283	659.391	572.045	-0.0145952	-0.174678	1015.05	915.844	0	0.0289855	0	0.0144928
125	125	0.666667	0	0.0153846	0	0.0153846	-0.0424646	-0.273471	659.203	571.045	-0.0147618	-0.176087	1014.92	914.844	0	0.0289855	0	0.0144928
126	126	0.672	0	0.0153846	0	0.0153846	-0.0428507	-0.275659	659.014	570.045	-0.0149283	-0.177495	1014.8	913.844	0	0.0289855	0	0.0144928
127	127	0.677333	0	0.0153846	0	0.0153846	-0.0432367	-0.277847	658.826	569.045	-0.0150949	-0.178904	1014.68	912.844	0	0.0289855	0	0.0144928
128	128	0.682667	0	0.0153846	0	0.0153846	-0.0436228	-0.280034	658.638	568.045	-0.0152614	-0.180313	1014.55	911.844	0	0.0289855	0	0.0144928
129	129	0.688	0	0.0153846	0	0.0153846	-0.0440089	-0.282222	658.449	567.045	-0.015428	-0.181721	1014.43	910.844	0	0.0289855	0	0.0144928
130	130	0.693333	0	0.0153846	0	0.0153846	-0.0443949	-0.28441	658.261	566.045	-0.0155946	-0.18313	1014.31	909.844	0	0.0289855	0	0.0144928
131	131	0.698667	0	0.0153846	0	0.0153846	-0.044781	-0.286598	658.072	565.045	-0.0157611	-0.184539	1014.18	908.844	0	0.0289855	0	0.0144928
132	132	0.704	0	0.0153846	0	0.0153846	-0.0451671	-0.288785	657.884	564.045	-0.0159277	-0.185948	1014.06	907.844	0	0.0289855	0	0.0144928
133	133	0.709333	0	0.0153846	0	0.0153846	-0.0455531	-0.290973	657.696	563.045	-0.0160942	-0.187356	1013.94	906.844	0	0.0289855	0	0.0144928
134	134	0.714667	0	0.0153846	0	0.0153846	-0.0459392	-0.293161	657.507	562.045	-0.0162608	-0.188765	1013.82	905.844	0	0.0289855	0	0.0144928
135	135	0.72	0	0.0153846	0	0.0153846	-0.0463253	-0.295349	657.319	561.045	-0.0164273	-0.190174	1013.69	904.844	0	0.0289855	0	0.0144928
136	136	0.725333	0	0.0153846	0	0.0153846	-0.0467113	-0.297537	657.13	560.045	-0.0165939	-0.191582	1013.57	903.844	0	0.0289855	0	0.0144928
137	137	0.730667	0	0.0153846	0	0.0153846	-0.0470974	-0.299724	656.942	559.045	-0.0167605	-0.192991	1013.45	902.844	0	0.0289855	0	0.0144928
138	138	0.736	0	0.0153846	0	0.0153846	-0.0474835	-0.301912	656.754	558.045	-0.016927	-0.1944	1013.32	901.844	0	0.0289855	0	0.0144928
139	139	0.741333	0	0.0153846	0	0.0153846	-0.0478695	-0.3041	656.565	557.045	-0.0170936	-0.195808	1013.2	900.844	0	0.0289855	0	0.0144928
140	140	0.746667	0	0.0153846	0	0.0153846	-0.0482556	-0.306288	656.377	556.045	-0.0172601	-0.197217	1013.08	899.844	0	0.0289855	0	0.0144928
141	141	0.752	0	0.0153846	0	0.0153846	-0.0487132	-0.308475	656.138	555.045	-0.0174267	-0.198626	1012.95	898.844	0	0.0289855	0	0.0144928
142	142	0.757333	0	0.0153846	0	0.0153846	-0.0491709	-0.310663	655.899	554.045	-0.0175932	-0.200035	1012.83	897.844	0	0.0289855	0	0.0144928
143	143	0.762667	0	0.0153846	0	0.0153846	-0.0496286	-0.312851	655.659	553.045	-0.0177598	-0.201443	1012.71	896.844	0	0.0289855	0	0.0144928
144	144	0.768	0	0.0153846	0	0.0153846	-0.0500862	-0.315039	655.42	552.045	-0.0179264	-0.202852	1012.58	895.844	0	0.0289855	0	0.0144928
145	145	0.773333	0	0.0153846	0	0.0153846	-0.0505439	-0.317226	655.181	551.045	-0.0180929	-0.204261	1012.46	894.844	0	0.0289855	0	0.0144928
146	146	0.778667	0	0.0153846	0	0.0153846	-0.0510016	-0.319414	654.942	550.045	-0.0182595	-0.205669	1012.34	893.844	0	0.0289855	0	0.0144928
147	147	0.784	0	0.0153846	0	0.0153846	-0.0514592	-0.321602	654.703	549.045	-0.018426	-0.207078	1012.22	892.844	0	0.0289855	0	0.0144928
148	148	0.789333	0	0.0153846	0	0.0153846	-0.0519169	-0.32379	654.464	548.045	-0.0185926	-0.208487	1012.09	891.844	0	0.0289855	0	0.0144928
149	149	0.794667	0	0.0153846	0	0.0153846	-0.0523746	-0.325978	654.225	547.045	-0.0187592	-0.209895	1011.97	890.844	0	0.0289855	0	0.0144928
150	150	0.8	0	0.0461538	0	0.0461538	-0.0389033	-0.285509	663.603	580.714	-0.0189257	-0.185862	1011.85	918.548	0.0144928	0.0869565	0	0.0289855
151	151	0.805333	0	0.0461538	0	0.0461538	-0.0392979	-0.287413	663.338	579.714	-0.0190923	-0.187101	1011.72	917.548	0.0144928	0.0869565	0	0.0289855
152	152	0.810667	0	0.0461538	0	0.0461538	-0.0396925	-0.289316	663.074	578.714	-0.0192588	-0.18834	1011.6	916.548	0.0144928	0.0869565	0	0.0289855
153	153	0.816	0	0.0461538	0	0.0461538	-0.0400872	-0.291219	662.809	577.714	-0.0194254	-0.18958	1011.48	915.548	0.0144928	0.0869565	0	0.0289855
154	154	0.821333	0	0.0461538	0	0.0461538	-0.0404818	-0.293123	662.544	576.714	-0.0195919	-0.190819	1011.35	914.548	0.0144928	0.0869565	0	0.0289855
155	155	0.826667	0	0.0461538	0	0.0461538	-0.0408764	-0.295026	662.279	575.714	-0.0197585	-0.192058	1011.23	913.548	0.0144928	0.0869565	0	0.0289855
156	156	0.832	0	0.0461538	0	0.0461538	-0.041271	-0.29693	662.015	574.714	-0.0199251	-0.193297	1011.11	912.548	0.0144928	0.0869565	0	0.0289855
157	157	0.837333	0	0.0461538	0	0.0461538	-0.0416657	-0.298833	661.75	573.714	-0.0200916	-0.194536	1010.98	911.548	0.0144928	0.0869565	0	0.0289855
158	158	0.842667	0	0.0461538	0	0.0461538	-0.0420603	-0.300736	661.485	572.714	-0.0202582	-0.195775	1010.86	910.548	0.0144928	0.0869565	0	0.0289855
159	159	0.848	0	0.0461538	0	0.0461538	-0.0424549	-0.30264	661.221	571.714	-0.0204247	-0.197014	1010.74	909.548	0.0144928	0.0869565	0	0.0289855
160	160	0.853333	0	0.0461538	0	0.0461538	-0.0428495	-0.304543	660.956	570.714	-0.0205913	-0.198253	1010.62	908.548	0.0144928	0.0869565	0	0.0289855
161	161	0.858667	0	0.0461538	0	0.0461538	-0.0432442	-0.306446	660.691	569.714	-0.0207579	-0.199492	1010.49	907.548	0.0144928	0.0869565	0	0.0289855
162	162	0.864	0	0.0461538	0	0.0461538	-0.0436388	-0.30835	660.426	568.714	-0.0209244	-0.200731	1010.37	906.548	0.0144928	0.0869565	0	0.0289855
163	163	0.869333	0	0.0461538	0	0.0461538	-0.0440334	-0.310253	660.162	567.714	-0.021091	-0.20197	1010.25	905.548	0.0144928	0.0869565	0	0.0289855
164	164	0.874667	0	0.0461538	0	0.0461538	-0.044428	-0.312157	659.897	566.714	-0.0212575	-0.203209	1010.12	904.548	0.0144928	0.0869565	0	0.0289855
165	165	0.88	0	0.0461538	0	0.0461538	-0.0448227	-0.31406	659.632	565.714	-0.0214241	-0.204448	1010	903.548	0.0144928	0.0869565	0	0.0289855
166	166	0.885333	0	0.0461538	0	0.0461538	-0.0452173	-0.315963	659.368	564.714	-0.0215906	-0.205688	1009.88	902.548	0.0144928	0.0869565	0	0.0289855
167	167	0.890667	0	0.0461538	0	0.0461538	-0.0456119	-0.317867	659.103	563.714	-0.0217572	-0.206927	1009.75	901.548	0.0144928	0.0869565	0	0.0289855
168	168	0.896	0	0.0461538	0	0.0461538	-0.0460065	-0.31977	658.838	562.714	-0.0219238	-0.208166	1009.63	900.548	0.0144928	0.0869565	0	0.0289855
169	169	0.901333	0	0.0461538	0	0.0461538	-0.0464012	-0.321674	658.574	561.714	-0.0220903	-0.209405	1009.51	899.548	0.0144928	0.0869565	0	0.0289855
170	170	0.906667	0	0.0461538	0	0.0461538	-0.0467958	-0.323577	658.309	560.714	-0.0222569	-0.210644	1009.38	898.548	0.0144928	0.0869565	0	0.0289855
171	171	0.912	0	0.0461538	0	0.0461538	-0.0471904	-0.32548	658.044	559.714	-0.0224234	-0.211883	1009.26	897.548	0.0144928	0.0869565	0	0.0289855
172	172	0.917333	0	0.0461538	0	0.0461538	-0.047585	-0.327384	657.779	558.714	-0.02259	-0.213122	1009.14	896.548	0.0144928	0.0869565	0	0.0289855
173	173	0.922667	0	0.0461538	0	0.0461538	-0.0479796	-0.329287	657.515	557.714	-0.0227565	-0.214361	1009.02	895.548	0.0144928	0.0869565	0	0.0289855
174	174	0.928	0	0.0461538	0	0.0461538	-0.0483743	-0.331191	657.25	556.714	-0.0229231	-0.2156	1008.89	894.548	0.0144928	0.0869565	0	0.0289855
175	175	0.933333	0	0.0461538	0	0.0461538	-0.0487689	-0.333094	656.985	555.714	-0.0230897	-0.216839	1008.77	893.548	0.0144928	0.0869565	0	0.0289855
176	176	0.938667	0	0.0461538	0	0.0461538	-0.0491635	-0.334997	656.721	554.714	-0.0232562	-0.218078	1008.65	892.548	0.0144928	0.0869565	0	0.0289855
177	177	0.944	0	0.0461538	0	0.0461538	-0.0495581	-0.336901	656.456	553.714	-0.0234228	-0.219317	1008.52	891.548	0.0144928	0.0869565	0	0.0289855
178	178	0.949333	0	0.0461538	0	0.0461538	-0.0499528	-0.338804	656.191	552.714	-0.0235893	-0.220557	1008.4	890.548	0.0144928	0.0869565	0	0.0289855
179	179	0.954667	0	0.0461538	0	0.0461538	-0.0503474	-0.340708	655.926	551.714	-0.0237559	-0.221796	1008.28	889.548	0.0144928	0.0869565	0	0.0289855
180	180	0.96	0	0.0461538	0	0.0461538	-0.050742	-0.342611	655.662	550.714	-0.0239225	-0.223035	1008.15	888.548	0.0144928	0.0869565	0	0.0289855
181	181	0.965333	0	0.0461538	0	0.0461538	-0.0511366	-0.344514	655.397	549.714	-0.024089	-0.224274	1008.03	887.548	0.0144928	0.0869565	0	0.0289855
182	182	0.970667	0	0.0461538	0	0.0461538	-0.0515313	-0.346418	655.132	548.714	-0.0242556	-0.225513	1007.91	886.548	0.0144928	0.0869565	0	0.0289855
183	183	0.976	0	0.0461538	0	0.0461538	-0.0519259	-0.348321	654.868	547.714	-0.0244221	-0.226752	1007.78	885.548	0.0144928	0.0869565	0	0.0289855
184	184	0.981333	0	0.0461538	0	0.0461538	-0.0523205	-0.350225	654.603	546.714	-0.0245887	-0.227991	1007.66	884.548	0.0144928	0.0869565	0	0.0289855
185	185	0.986667	0	0.0461538	0	0.0461538	-0.0527151	-0.352128	654.338	545.714	-0.0247552	-0.22923	1007.54	883.548	0.0144928	0.0869565	0	0.0289855
186	186	0.992	0	0.0461538	0	0.0461538	-0.0531098	-0.354031	654.074	544.714	-0.0249218	-0.230469	1007.42	882.548	0.0144928	0.0869565	0	0.0289855
187	187	0.997333	0	0.0461538	0	0.0461538	-0.0535044	-0.355935	653.809	543.714	-0.0250884	-0.231708	1007.29	881.548	0.0144928	0.0869565	0	0.0289855
188	188	1.00267	0	0.0461538	0	0.0461538	-0.053899	-0.357838	653.544	542.714	-0.0252549	-0.232947	1007.17	880.548	0.0144928	0.0869565	0	0.0289855
189	189	1.008	0	0.0461538	0	0.0461538	-0.0542936	-0.359742	653.279	541.714	-0.0254215	-0.234186	1007.05	879.548	0.0144928	0.0869565	0	0.0289855
190	190	1.01333	0	0.0461538	0	0.0461538	-0.0546883	-0.361645	653.015	540.714	-0.025588	-0.235426	1006.92	878.548	0.0144928	0.0869565	0	0.0289855
191	191	1.01867	0	0.0461538	0	0.0461538	-0.0550829	-0.363548	652.75	539.714	-0.0257546	-0.236665	1006.8	877.548	0.0144928	0.0869565	0	0.0289855
192	192	1.024	0	0.0461538	0	0.0461538	-0.0554775	-0.365452	652.485	538.714	-0.0259212	-0.237904	1006.68	876.548	0.0144928	0.0869565	0	0.0289855
193	193	1.02933	0	0.0461538	0	0.0461538	-0.0558721	-0.367355	652.221	537.714	-0.0260877	-0.239143	1006.55	875.548	0.0144928	0.0869565	0	0.0289855
194	194	1.03467	0	0.0461538	0	0.0461538	-0.0562668	-0.369258	651.956	536.714	-0.0262543	-0.240382	1006.43	874.548	0.0144928	0.0869565	0	0.0289855
195	195	1.04	0	0.0461538	0	0.0461538	-0.0566614	-0.371162	651.691	535.714	-0.0264208	-0.241621	1006.31	873.548	0.0144928	0.0869565	0	0.0289855
196	196	1.04533	0	0.0461538	0	0.0461538	-0.057056	-0.373065	651.426	534.714	-0.0265874	-0.24286	1006.18	872.548	0.0144928	0.0869565	0	0.0289855
197	197	1.05067	0	0.0461538	0	0.0461538	-0.0574506	-0.374969	651.162	533.714	-0.0267539	-0.244099	1006.06	871.548	0.0144928	0.0869565	0	0.0289855
198	198	1.056	0	0.0461538	0	0.0461538	-0.0578453	-0.376872	650.897	532.714	-0.0269205	-0.245338	1005.94	870.548	0.0144928	0.0869565	0	0.0289855
199	199	1.06133	0	0.0461538	0	0.0461538	-0.0582399	-0.378775	650.632	531.714	-0.0270871	-0.246577	1005.82	869.548	0.0144928	0.0869565	0	0.0289855
200	200	1.06667	0	0.0769231	0	0.0769231	-0.0586345	-0.321439	650.368	581.478	-0.0272536	-0.222744	1005.69	897.5	0.0144928	0.166667	0	0.0652174
201	201	1.072	0	0.0769231	0	0.0769231	-0.0590291	-0.323047	650.103	580.478	-0.0274202	-0.223857	1005.57	896.5	0.0144928	0.166667	0	0.0652174
202	202	1.07733	0	0.0769231	0	0.0769231	-0.0594237	-0.324654	649.838	579.478	-0.0275867	-0.224971	1005.45	895.5	0.0144928	0.166667	0	0.0652174
203	203	1.08267	0	0.0769231	0	0.0769231	-0.0598184	-0.326261	649.574	578.478	-0.0277533	-0.226085	1005.32	894.5	0.0144928	0.166667	0	0.0652174
204	204	1.088	0	0.0769231	0	0.0769231	-0.060213	-0.327868	649.309	577.478	-0.0279198	-0.227198	1005.2	893.5	0.0144928	0.166667	0	0.0652174
205	205	1.09333	0	0.0769231	0	0.0769231	-0.0606076	-0.329475	649.044	576.478	-0.0280864	-0.228312	1005.08	892.5	0.0144928	0.166667	0	0.0652174
206	206	1.09867	0	0.0769231	0	0.0769231	-0.0610022	-0.331083	648.779	575.478	-0.028253	-0.229426	1004.95	891.5	0.0144928	0.166667	0	0.0652174
207	207	1.104	0	0.0769231	0	0.0769231	-0.0613969	-0.33269	648.515	574.478	-0.0284195	-0.23054	1004.83	890.5	0.0144928	0.166667	0	0.0652174
208	208	1.10933	0	0.0769231	0	0.0769231	-0.0617915	-0.334297	648.25	573.478	-0.0285861	-0.231653	1004.71	889.5	0.0144928	0.166667	0	0.0652174
209	209	1.11467	0	0.0769231	0	0.0769231	-0.0621861	-0.335904	647.985	572.478	-0.0287526	-0.232767	1004.58	888.5	0.0144928	0.166667	0	0.0652174
210	210	1.12	0	0.0769231	0	0.0769231	-0.0625807	-0.337511	647.721	571.478	-0.0289192	-0.233881	1004.46	887.5	0.0144928	0.166667	0	0.0652174
211	211	1.12533	0	0.0769231	0	0.0769231	-0.0629754	-0.339119	647.456	570.478	-0.0290858	-0.234994	1004.34	886.5	0.0144928	0.166667	0	0.0652174
212	212	1.13067	0	0.0769231	0	0.0769231	-0.06337	-0.340726	647.191	569.478	-0.0292523	-0.236108	1004.22	885.5	0.0144928	0.166667	0	0.0652174
213	213	1.136	0	0.0769231	0	0.0769231	-0.0637646	-0.342333	646.926	568.478	-0.0294189	-0.237222	1004.09	884.5	0.0144928	0.166667	0	0.0652174
214	214	1.14133	0	0.0769231	0	0.0769231	-0.0641592	-0.34394	646.662	567.478	-0.0295854	-0.238336	1003.97	883.5	0.0144928	0.166667	0	0.0652174
215	215	1.14667	0	0.0769231	0	0.0769231	-0.0645539	-0.345547	646.397	566.478	-0.029752	-0.239449	1003.85	882.5	0.0144928	0.166667	0	0.0652174
216	216	1.152	0	0.0769231	0	0.0769231	-0.0649485	-0.347155	646.132	565.478	-0.0299185	-0.240563	1003.72	881.5	0.0144928	0.166667	0	0.0652174
217	217	1.15733	0	0.0769231	0	0.0769231	-0.0653431	-0.348762	645.868	564.478	-0.0300851	-0.241677	1003.6	880.5	0.0144928	0.166667	0	0.0652174
218	218	1.16267	0	0.0769231	0	0.0769231	-0.0657377	-0.350369	645.603	563.478	-0.0302517	-0.24279	1003.48	879.5	0.0144928	0.166667	0	0.0652174
219	219	1.168	0	0.0769231	0	0.0769231	-0.0661324	-0.351976	645.338	562.478	-0.0304182	-0.243904	1003.35	878.5	0.0144928	0.166667	0	0.0652174
220	220	1.17333	0	0.0769231	0	0.0769231	-0.066527	-0.353583	645.074	561.478	-0.0305848	-0.245018	1003.23	877.5	0.0144928	0.166667	0	0.0652174
221	221	1.17867	0	0.0769231	0	0.0769231	-0.0669216	-0.355191	644.809	560.478	-0.0307513	-0.246132	1003.11	876.5	0.0144928	0.166667	0	0.0652174
222	222	1.184	0	0.0769231	0	0.0769231	-0.0673162	-0.356798	644.544	559.478	-0.0309179	-0.247245	1002.98	875.5	0.0144928	0.166667	0	0.0652174
223	223	1.18933	0	0.0769231	0	0.0769231	-0.0677109	-0.358405	644.279	558.478	-0.0310845	-0.248359	1002.86	874.5	0.0144928	0.166667	0	0.0652174
224	224	1.19467	0	0.0769231	0	0.0769231	-0.0681055	-0.360012	644.015	557.478	-0.031251	-0.249473	1002.74	873.5	0.0144928	0.166667	0	0.0652174
225	225	1.2	0	0.0769231	0	0.0769231	-0.0685001	-0.361619	643.75	556.478	-0.0314176	-0.250587	1002.62	872.5	0.0144928	0.166667	0	0.0652174
226	226	1.20533	0	0.0769231	0	0.0769231	-0.0688947	-0.363227	643.485	555.478	-0.0315841	-0.2517	1002.49	871.5	0.0144928	0.166667	0	0.0652174
227	227	1.21067	0	0.0769231	0	0.0769231	-0.0692894	-0.364834	643.221	554.478	-0.0317507	-0.252814	1002.37	870.5	0.0144928	0.166667	0	0.0652174
228	228	1.216	0	0.0769231	0	0.0769231	-0.069684	-0.366441	642.956	553.478	-0.0319172	-0.253928	1002.25	869.5	0.0144928	0.166667	0	0.0652174
229	229	1.22133	0	0.0769231	0	0.0769231	-0.0700786	-0.368048	642.691	552.478	-0.0320838	-0.255041	1002.12	868.5	0.0144928	0.166667	0	0.0652174
230	230	1.22667	0	0.0769231	0	0.0769231	-0.0704732	-0.369655	642.426	551.478	-0.0322504	-0.256155	1002	867.5	0.0144928	0.166667	0	0.0652174
231	231	1.232	0	0.0769231	0	0.0769231	-0.0708678	-0.371263	642.162	550.478	-0.0324169	-0.257269	1001.88	866.5	0.0144928	0.166667	0	0.0652174
232	232	1.23733	0	0.0769231	0	0.0769231	-0.0712625	-0.37287	641.897	549.478	-0.0325835	-0.258383	1001.75	865.5	0.0144928	0.166667	0	0.0652174
233	233	1.24267	0	0.0769231	0	0.0769231	-0.0716571	-0.374477	641.632	548.478	-0.03275	-0.259496	1001.63	864.5	0.0144928	0.166667	0	0.0652174
234	234	1.248	0	0.0769231	0	0.0769231	-0.0720517	-0.376084	641.368	547.478	-0.0329166	-0.26061	1001.51	863.5	0.0144928	0.166667	0	0.0652174
235	235	1.25333	0	0.0769231	0	0.0769231	-0.0724463	-0.377691	641.103	546.478	-0.0330831	-0.261724	1001.38	862.5	0.0144928	0.166667	0	0.0652174
236	236	1.25867	0	0.0769231	0	0.0769231	-0.072841	-0.379299	640.838	545.478	-0.0332497	-0.262837	1001.26	861.5	0.0144928	0.166667	0	0.0652174
237	237	1.264	0	0.0769231	0	0.0769231	-0.0732356	-0.380906	640.574	544.478	-0.0334163	-0.263951	1001.14	860.5	0.0144928	0.166667	0	0.0652174
238	238	1.26933	0	0.0769231	0	0.0769231	-0.0736302	-0.382513	640.309	543.478	-0.0335828	-0.265065	1001.02	859.5	0.0144928	0.166667	0	0.0652174
239	239	1.27467	0	0.0769231	0	0.0769231	-0.0740248	-0.38412	640.044	542.478	-0.0337494	-0.266179	1000.89	858.5	0.0144928	0.166667	0	0.0652174
240	240	1.28	0	0.0769231	0	0.0769231	-0.0675633	-0.380339	644.519	546.228	-0.0339159	-0.267292	1000.77	857.5	0.0217391	0.173913	0.00724638	0.0724638
241	241	1.28533	0	0.0769231	0	0.0769231	-0.06793	-0.381924	644.259	545.228	-0.0340825	-0.268406	1000.65	856.5	0.0217391	0.173913	0.00724638	0.0724638
242	242	1.29067	0	0.0769231	0	0.0769231	-0.0682967	-0.383508	644	544.228	-0.0342491	-0.26952	1000.52	855.5	0.0217391	0.173913	0.00724638	0.0724638
243	243	1.296	0	0.0769231	0	0.0769231	-0.0686634	-0.385093	643.741	543.228	-0.0344156	-0.270633	1000.4	854.5	0.0217391	0.173913	0.00724638	0.0724638
244	244	1.30133	0	0.0769231	0	0.0769231	-0.06903	-0.386678	643.481	542.228	-0.0345822	-0.271747	1000.28	853.5	0.0217391	0.173913	0.00724638	0.0724638
245	245	1.30667	0	0.0769231	0	0.0769231	-0.0693967	-0.388263	643.222	541.228	-0.0347487	-0.272861	1000.15	852.5	0.0217391	0.173913	0.00724638	0.0724638
246	246	1.312	0	0.0769231	0	0.0769231	-0.0697634	-0.389847	642.963	540.228	-0.0349153	-0.273975	1000.03	851.5	0.0217391	0.173913	0.00724638	0.0724638
247	247	1.31733	0	0.0769231	0	0.0769231	-0.0701301	-0.391432	642.704	539.228	-0.0350818	-0.275088	999.908	850.5	0.0217391	0.173913	0.00724638	0.0724638
248	248	1.32267	0	0.0769231	0	0.0769231	-0.0704968	-0.393017	642.444	538.228	-0.0352484	-0.276202	999.785	849.5	0.0217391	0.173913	0.00724638	0.0724638
249	249	1.328	0	0.0769231	0	0.0769231	-0.0708635	-0.394602	642.185	537.228	-0.035415	-0.277316	999.662	848.5	0.0217391	0.173913	0.00724638	0.0724638
250	250	1.33333	0	0.0769231	0	0.0769231	-0.0712301	-0.385404	641.926	545.804	-0.0355815	-0.278429	999.538	847.5	0.0217391	0.188406	0.00724638	0.0724638
251	251	1.33867	0	0.0769231	0	0.0769231	-0.0715968	-0.386946	641.667	544.804	-0.0357481	-0.279543	999.415	846.5	0.0217391	0.188406	0.00724638	0.0724638
252	252	1.344	0	0.0769231	0	0.0769231	-0.0719635	-0.388487	641.407	543.804	-0.0359146	-0.280657	999.292	845.5	0.0217391	0.188406	0.00724638	0.0724638
253	253	1.34933	0	0.0769231	0	0.0769231	-0.0723302	-0.390029	641.148	542.804	-0.0360812	-0.281771	999.169	844.5	0.0217391	0.188406	0.00724638	0.0724638
254	254	1.35467	0	0.0769231	0	0.0769231	-0.0726969	-0.391571	640.889	541.804	-0.0362478	-0.282884	999.046	843.5	0.0217391	0.188406	0.00724638	0.0724638
255	255	1.36	0	0.0769231	0	0.0769231	-0.0730636	-0.393112	640.63	540.804	-0.0364143	-0.283998	998.923	842.5	0.0217391	0.188406	0.00724638	0.0724638
256	256	1.36533	0	0.0769231	0	0.0769231	-0.0734302	-0.394654	640.37	539.804	-0.0365809	-0.285112	998.8	841.5	0.0217391	0.188406	0.00724638	0.0724638
257	257	1.37067	0	0.0769231	0	0.0769231	-0.0737969	-0.396195	640.111	538.804	-0.0367474	-0.286225	998.677	840.5	0.0217391	0.188406	0.00724638	0.0724638
258	258	1.376	0	0.0769231	0	0.0769231	-0.0741636	-0.397737	639.852	537.804	-0.036914	-0.287339	998.554	839.5	0.0217391	0.188406	0.00724638	0.0724638
259	259	1.38133	0	0.0769231	0	0.0769231	-0.0745303	-0.399279	639.593	536.804	-0.0370805	-0.288453	998.431	838.5	0.0217391	0.188406	0.00724638	0.0724638
260	260	1.38667	0	0.0769231	0	0.0769231	-0.074897	-0.40082	639.333	535.804	-0.0372471	-0.289567	998.308	837.5	0.0217391	0.188406	0.00724638	0.0724638
261	261	1.392	0	0.0769231	0	0.0769231	-0.0752637	-0.402362	639.074	534.804	-0.0374137	-0.29068	998.185	836.5	0.0217391	0.188406	0.00724638	0.0724638
262	262	1.39733	0	0.0769231	0	0.0769231	-0.0756303	-0.403903	638.815	533.804	-0.0375802	-0.291794	998.062	835.5	0.0217391	0.188406	0.00724638	0.0724638
263	263	1.40267	0	0.0769231	0	0.0769231	-0.075997	-0.405445	638.556	532.804	-0.0377468	-0.292908	997.938	834.5	0.0217391	0.188406	0.00724638	0.0724638
264	264	1.408	0	0.0769231	0	0.0769231	-0.0763637	-0.406987	638.296	531.804	-0.0379133	-0.294022	997.815	833.5	0.0217391	0.188406	0.00724638	0.0724638
265	265	1.41333	0	0.0769231	0	0.0769231	-0.0767304	-0.408528	638.037	530.804	-0.0380799	-0.295135	997.692	832.5	0.0217391	0.188406	0.00724638	0.0724638
266	266	1.41867	0	0.0769231	0	0.0769231	-0.0770971	-0.41007	637.778	529.804	-0.0382464	-0.296249	997.569	831.5	0.0217391	0.188406	0.00724638	0.0724638
267	267	1.424	0	0.0769231	0	0.0769231	-0.0774638	-0.411612	637.519	528.804	-0.038413	-0.297363	997.446	830.5	0.0217391	0.188406	0.00724638	0.0724638
268	268	1.42933	0	0.0769231	0	0.0769231	-0.0778304	-0.413153	637.259	527.804	-0.0385796	-0.298476	997.323	829.5	0.0217391	0.188406	0.00724638	0.0724638
269	269	1.43467	0	0.0769231	0	0.0769231	-0.0781971	-0.414695	637	526.804	-0.0387461	-0.29959	997.2	828.5	0.0217391	0.188406	0.00724638	0.0724638
270	270	1.44	0	0.0769231	0	0.0769231	-0.0785638	-0.416236	636.741	525.804	-0.0389127	-0.300704	997.077	827.5	0.0217391	0.188406	0.00724638	0.0724638
271	271	1.44533	0	0.0769231	0	0.0769231	-0.0789607	-0.417778	636.452	524.804	-0.0391357	-0.301818	996.892	826.5	0.0217391	0.188406	0.00724638	0.0724638
272	272	1.45067	0	0.0769231	0	0.0769231	-0.0793575	-0.41932	636.163	523.804	-0.0393588	-0.302931	996.708	825.5	0.0217391	0.188406	0.00724638	0.0724638
273	273	1.456	0	0.0769231	0	0.0769231	-0.0797544	-0.420861	635.874	522.804	-0.0395818	-0.304045	996.523	824.5	0.0217391	0.188406	0.00724638	0.0724638
274	274	1.46133	0	0.0769231	0	0.0769231	-0.0801513	-0.422403	635.585	521.804	-0.0398049	-0.305159	996.338	823.5	0.0217391	0.188406	0.00724638	0.0724638
275	275	1.46667	0	0.0769231	0	0.0769231	-0.0805481	-0.423944	635.296	520.804	-0.040028	-0.306272	996.154	822.5	0.0217391	0.188406	0.00724638	0.0724638
276	276	1.472	0	0.0769231	0	0.0769231	-0.080945	-0.425486	635.007	519.804	-0.040251	-0.307386	995.969	821.5	0.0217391	0.188406	0.00724638	0.0724638
277	277	1.47733	0	0.0769231	0	0.0769231	-0.0813418	-0.427028	634.719	518.804	-0.0404741	-0.3085	995.785	820.5	0.0217391	0.188406	0.00724638	0.0724638
278	278	1.48267	0	0.0769231	0	0.0769231	-0.0817387	-0.428569	634.43	517.804	-0.0406971	-0.309614	995.6	819.5	0.0217391	0.188406	0.00724638	0.0724638
279	279	1.488	0	0.0769231	0	0.0769231	-0.0821356	-0.430111	634.141	516.804	-0.0409202	-0.310727	995.415	818.5	0.0217391	0.188406	0.00724638	0.0724638
280	280	1.49333	0	0.0769231	0	0.0769231	-0.0825324	-0.431653	633.852	515.804	-0.0411432	-0.311841	995.231	817.5	0.0217391	0.188406	0.00724638	0.0724638
281	281	1.49867	0	0.0769231	0	0.0769231	-0.0829293	-0.433194	633.563	514.804	-0.0413663	-0.312955	995.046	816.5	0.0217391	0.188406	0.00724638	0.0724638
282	282	1.504	0	0.0769231	0	0.0769231	-0.0833261	-0.434736	633.274	513.804	-0.0415893	-0.314068	994.862	815.5	0.0217391	0.188406	0.00724638	0.0724638
283	283	1.50933	0	0.0769231	0	0.0769231	-0.083723	-0.436277	632.985	512.804	-0.0418124	-0.315182	994.677	814.5	0.0217391	0.188406	0.00724638	0.0724638
284	284	1.51467	0	0.0769231	0	0.0769231	-0.0841199	-0.437819	632.696	511.804	-0.0420355	-0.316296	994.492	813.5	0.0217391	0.188406	0.00724638	0.0724638
285	285	1.52	0	0.0769231	0	0.0769231	-0.0845167	-0.439361	632.407	510.804	-0.0422585	-0.31741	994.308	812.5	0.0217391	0.188406	0.00724638	0.0724638
286	286	1.52533	0	0.0769231	0	0.0769231	-0.0849136	-0.440902	632.119	509.804	-0.0424816	-0.318523	994.123	811.5	0.0217391	0.188406	0.00724638	0.0724638
287	287	1.53067	0	0.0769231	0	0.0769231	-0.0853105	-0.442444	631.83	508.804	-0.0427046	-0.319637	993.938	810.5	0.0217391	0.188406	0.00724638	0.0724638
288	288	1.536	0	0.0769231	0	0.0769231	-0.0857073	-0.443985	631.541	507.804	-0.0429277	-0.320751	993.754	809.5	0.0217391	0.188406	0.00724638	0.0724638
289	289	1.54133	0	0.0769231	0	0.0769231	-0.0861042	-0.445527	631.252	506.804	-0.0431507	-0.321864	993.569	808.5	0.0217391	0.188406	0.00724638	0.0724638
290	290	1.54667	0	0.0769231	0	0.0769231	-0.086501	-0.447069	630.963	505.804	-0.0433738	-0.322978	993.385	807.5	0.0217391	0.188406	0.00724638	0.0724638
291	291	1.552	0	0.0769231	0	0.0769231	-0.0868979	-0.44861	630.674	504.804	-0.0435968	-0.324092	993.2	806.5	0.0217391	0.188406	0.00724638	0.0724638
292	292	1.55733	0	0.0769231	0	0.0769231	-0.0872948	-0.450152	630.385	503.804	-0.0438199	-0.325206	993.015	805.5	0.0217391	0.188406	0.00724638	0.0724638
293	293	1.56267	0	0.0769231	0	0.0769231	-0.0876916	-0.451694	630.096	502.804	-0.044043	-0.326319	992.831	804.5	0.0217391	0.188406	0.00724638	0.0724638
294	294	1.568	0	0.0769231	0	0.0769231	-0.0880885	-0.453235	629.807	501.804	-0.044266	-0.327433	992.646	803.5	0.0217391	0.188406	0.00724638	0.0724638
295	295	1.57333	0	0.0769231	0	0.0769231	-0.0884853	-0.454777	629.519	500.804	-0.0444891	-0.328547	992.462	802.5	0.0217391	0.188406	0.00724638	0.0724638
296	296	1.57867	0	0.0769231	0	0.0769231	-0.0888822	-0.456318	629.23	499.804	-0.0447121	-0.32966	992.277	801.5	0.0217391	0.188406	0.00724638	0.0724638
297	297	1.584	0	0.0769231	0	0.0769231	-0.0892791	-0.45786	628.941	498.804	-0.0449352	-0.330774	992.092	800.5	0.0217391	0.188406	0.00724638	0.0724638
298	298	1.58933	0	0.0769231	0	0.0769231	-0.0896759	-0.459402	628.652	497.804	-0.0451582	-0.331888	991.908	799.5	0.0217391	0.188406	0.00724638	0.0724638
299	299	1.59467	0	0.0769231	0	0.0769231	-0.0900728	-0.460943	628.363	496.804	-0.0453813	-0.333002	991.723	798.5	0.0217391	0.188406	0.00724638	0.0724638
300	300	1.6	0	0.0769231	0	0.0769231	-0.0767925	-0.452712	637.519	504.818	-0.0456043	-0.334115	991.538	797.5	0.0362319	0.202899	0.00724638	0.0724638
301	301	1.60533	0	0.0769231	0	0.0769231	-0.0771452	-0.454221	637.241	503.818	-0.0458274	-0.335229	991.354	796.5	0.0362319	0.202899	0.00724638	0.0724638
302	302	1.61067	0	0.0769231	0	0.0769231	-0.0774979	-0.45573	636.962	502.818	-0.0460504	-0.336343	991.169	795.5	0.0362319	0.202899	0.00724638	0.0724638
303	303	1.616	0	0.0769231	0	0.0769231	-0.0778506	-0.457239	636.684	501.818	-0.0462735	-0.337457	990.985	794.5	0.0362319	0.202899	0.00724638	0.0724638
304	304	1.62133	0	0.0769231	0	0.0769231	-0.0782033	-0.458748	636.406	500.818	-0.0464966	-0.33857	990.8	793.5	0.0362319	0.202899	0.00724638	0.0724638
305	305	1.62667	0	0.0769231	0	0.0769231	-0.078556	-0.460257	636.128	499.818	-0.0467196	-0.339684	990.615	792.5	0.0362319	0.202899	0.00724638	0.0724638
306	306	1.632	0	0.0769231	0	0.0769231	-0.0789087	-0.461766	635.85	498.818	-0.0469427	-0.340798	990.431	791.5	0.0362319	0.202899	0.00724638	0.0724638
307	307	1.63733	0	0.0769231	0	0.0769231	-0.0792614	-0.463275	635.571	497.818	-0.0471657	-0.341911	990.246	790.5	0.0362319	0.202899	0.00724638	0.0724638
308	308	1.64267	0	0.0769231	0	0.0769231	-0.0796141	-0.464784	635.293	496.818	-0.0473888	-0.343025	990.062	789.5	0.0362319	0.202899	0.00724638	0.0724638
309	309	1.648	0	0.0769231	0	0.0769231	-0.0799668	-0.466293	635.015	495.818	-0.0476118	-0.344139	989.877	788.5	0.0362319	0.202899	0.00724638	0.0724638
310	310	1.65333	0	0.0769231	0	0.0769231	-0.0803195	-0.467802	634.737	494.818	-0.0478349	-0.345253	989.692	787.5	0.0362319	0.202899	0.00724638	0.0724638
311	311	1.65867	0	0.0769231	0	0.0769231	-0.0806722	-0.469311	634.459	493.818	-0.0480579	-0.346366	989.508	786.5	0.0362319	0.202899	0.00724638	0.0724638
312	312	1.664	0	0.0769231	0	0.0769231	-0.081025	-0.47082	634.18	492.818	-0.048281	-0.34748	989.323	785.5	0.0362319	0.202899	0.00724638	0.0724638
313	313	1.66933	0	0.0769231	0	0.0769231	-0.0813777	-0.472329	633.902	491.818	-0.0485041	-0.348594	989.138	784.5	0.0362319	0.202899	0.00724638	0.0724638
314	314	1.67467	0	0.0769231	0	0.0769231	-0.0817304	-0.473838	633.624	490.818	-0.0487271	-0.349707	988.954	783.5	0.0362319	0.202899	0.00724638	0.0724638
315	315	1.68	0	0.0769231	0	0.0769231	-0.0820831	-0.475347	633.346	489.818	-0.0489502	-0.350821	988.769	782.5	0.0362319	0.202899	0.00724638	0.0724638
316	316	1.68533	0	0.0769231	0	0.0769231	-0.0824358	-0.476856	633.068	488.818	-0.0491732	-0.351935	988.585	781.5	0.0362319	0.202899	0.00724638	0.0724638
317	317	1.69067	0	0.0769231	0	0.0769231	-0.0827885	-0.478366	632.789	487.818	-0.0493963	-0.353049	988.4	780.5	0.0362319	0.202899	0.00724638	0.0724638
318	318	1.696	0	0.0769231	0	0.0769231	-0.0831412	-0.479875	632.511	486.818	-0.0496193	-0.354162	988.215	779.5	0.0362319	0.202899	0.00724638	0.0724638
319	319	1.70133	0	0.0769231	0	0.0769231	-0.0834939	-0.481384	632.233	485.818	-0.0498424	-0.355276	988.031	778.5	0.0362319	0.202899	0.00724638	0.0724638
320	320	1.70667	0	0.0769231	0	0.0769231	-0.0838466	-0.482893	631.955	484.818	-0.0500654	-0.35639	987.846	777.5	0.0362319	0.202899	0.00724638	0.0724638
321	321	1.712	0	0.0769231	0	0.0769231	-0.0841993	-0.484402	631.677	483.818	-0.0502885	-0.357503	987.662	776.5	0.0362319	0.202899	0.00724638	0.0724638
322	322	1.71733	0	0.0769231	0	0.0769231	-0.084552	-0.485911	631.398	482.818	-0.0505116	-0.358617	987.477	775.5	0.0362319	0.202899	0.00724638	0.0724638
323	323	1.72267	0	0.0769231	0	0.0769231	-0.0849047	-0.48742	631.12	481.818	-0.0507346	-0.359731	987.292	774.5	0.0362319	0.202899	0.00724638	0.0724638
324	324	1.728	0	0.0769231	0	0.0769231	-0.0852574	-0.488929	630.842	480.818	-0.0509577	-0.360845	987.108	773.5	0.0362319	0.202899	0.00724638	0.0724638
325	325	1.73333	0	0.0769231	0	0.0769231	-0.0856101	-0.490438	630.564	479.818	-0.0511807	-0.361958	986.923	772.5	0.0362319	0.202899	0.00724638	0.0724638
326	326	1.73867	0	0.0769231	0	0.0769231	-0.0859628	-0.491947	630.286	478.818	-0.0514038	-0.363072	986.738	771.5	0.0362319	0.202899	0.00724638	0.0724638
327	327	1.744	0	0.0769231	0	0.0769231	-0.0863155	-0.493456	630.008	477.818	-0.0516268	-0.364186	986.554	770.5	0.0362319	0.202899	0.00724638	0.0724638
328	328	1.74933	0	0.0769231	0	0.0769231	-0.0866682	-0.494965	629.729	476.818	-0.0518499	-0.365299	986.369	769.5	0.0362319	0.202899	0.00724638	0.0724638
329	329	1.75467	0	0.0769231	0	0.0769231	-0.0870209	-0.496474	629.451	475.818	-0.0520729	-0.366413	986.185	768.5	0.0362319	0.202899	0.00724638	0.0724638
330	330	1.76	0	0.0769231	0	0.0769231	-0.0873736	-0.497983	629.173	474.818	-0.052296	-0.367527	986	767.5	0.0362319	0.202899	0.00724638	0.0724638
331	331	1.76533	0	0.0769231	0	0.0769231	-0.0877263	-0.499492	628.895	473.818	-0.0525191	-0.368641	985.815	766.5	0.0362319	0.202899	0.00724638	0.0724638
332	332	1.77067	0	0.0769231	0	0.0769231	-0.088079	-0.501001	628.617	472.818	-0.0527421	-0.369754	985.631	765.5	0.0362319	0.202899	0.00724638	0.0724638
333	333	1.776	0	0.0769231	0	0.0769231	-0.0884317	-0.50251	628.338	471.818	-0.0529652	-0.370868	985.446	764.5	0.0362319	0.202899	0.00724638	0.0724638
334	334	1.78133	0	0.0769231	0	0.0769231	-0.0887844	-0.504019	628.06	470.818	-0.0531882	-0.371982	985.262	763.5	0.0362319	0.202899	0.00724638	0.0724638
335	335	1.78667	0	0.0769231	0	0.0769231	-0.0891371	-0.505528	627.782	469.818	-0.0534113	-0.373095	985.077	762.5	0.0362319	0.202899	0.00724638	0.0724638
336	336	1.792	0	0.0769231	0	0.0769231	-0.0894898	-0.507037	627.504	468.818	-0.0536343	-0.374209	984.892	761.5	0.0362319	0.202899	0.00724638	0.0724638
337	337	1.79733	0	0.0769231	0	0.0769231	-0.0898426	-0.508546	627.226	467.818	-0.0538574	-0.375323	984.708	760.5	0.0362319	0.202899	0.00724638	0.0724638
338	338	1.80267	0	0.0769231	0	0.0769231	-0.0901953	-0.510055	626.947	466.818	-0.0540804	-0.376437	984.523	759.5	0.0362319	0.202899	0.00724638	0.0724638
339	339	1.808	0	0.0769231	0	0.0769231	-0.090548	-0.511564	626.669	465.818	-0.0543035	-0.37755	984.338	758.5	0.0362319	0.202899	0.00724638	0.0724638
340	340	1.81333	0	0.0769231	0	0.0769231	-0.0909007	-0.513073	626.391	464.818	-0.0545265	-0.378664	984.154	757.5	0.0362319	0.202899	0.00724638	0.0724638
341	341	1.81867	0	0.0769231	0	0.0769231	-0.091518	-0.514582	626.045	463.818	-0.0549271	-0.379778	983.938	756.5	0.0362319	0.202899	0.00724638	0.0724638
342	342	1.824	0	0.0769231	0	0.0769231	-0.0921353	-0.516092	625.699	462.818	-0.0553277	-0.380891	983.723	755.5	0.0362319	0.202899	0.00724638	0.0724638
343	343	1.82933	0	0.0769231	0	0.0769231	-0.0927526	-0.517601	625.353	461.818	-0.0557283	-0.382005	983.508	754.5	0.0362319	0.202899	0.00724638	0.0724638
344	344	1.83467	0	0.0769231	0	0.0769231	-0.0933699	-0.51911	625.008	460.818	-0.0561288	-0.383119	983.292	753.5	0.0362319	0.202899	0.00724638	0.0724638
345	345	1.84	0	0.0769231	0	0.0769231	-0.0939872	-0.520619	624.662	459.818	-0.0565294	-0.384233	983.077	752.5	0.0362319	0.202899	0.00724638	0.0724638
346	346	1.84533	0	0.0769231	0	0.0769231	-0.0946045	-0.522128	624.316	458.818	-0.05693	-0.385346	982.862	751.5	0.0362319	0.202899	0.00724638	0.0724638
347	347	1.85067	0	0.0769231	0	0.0769231	-0.0952218	-0.523637	623.97	457.818	-0.0573305	-0.38646	982.646	750.5	0.0362319	0.202899	0.00724638	0.0724638
348	348	1.856	0	0.0769231	0	0.0769231	-0.0958391	-0.525146	623.624	456.818	-0.0577311	-0.387574	982.431	749.5	0.0362319	0.202899	0.00724638	0.0724638
349	349	1.86133	0	0.0769231	0	0.0769231	-0.0964564	-0.526655	623.278	455.818	-0.0581317	-0.388688	982.215	748.5	0.0362319	0.202899	0.00724638	0.0724638
350	350	1.86667	0	0.0923077	0	0.0923077	-0.0970737	-0.500943	622.932	481.058	-0.0585322	-0.379459	982	760.169	0.0362319	0.246377	0.00724638	0.0942029
351	351	1.872	0	0.0923077	0	0.0923077	-0.097691	-0.502374	622.586	480.058	-0.0589328	-0.380543	981.785	759.169	0.0362319	0.246377	0.00724638	0.0942029
352	352	1.87733	0	0.0923077	0	0.0923077	-0.0983084	-0.503805	622.241	479.058	-0.0593334	-0.381627	981.569	758.169	0.0362319	0.246377	0.00724638	0.0942029
353	353	1.88267	0	0.0923077	0	0.0923077	-0.0989257	-0.505236	621.895	478.058	-0.059734	-0.382711	981.354	757.169	0.0362319	0.246377	0.00724638	0.0942029
354	354	1.888	0	0.0923077	0	0.0923077	-0.099543	-0.506668	621.549	477.058	-0.0601345	-0.383796	981.138	756.169	0.0362319	0.246377	0.00724638	0.0942029
355	355	1.89333	0	0.0923077	0	0.0923077	-0.10016	-0.508099	621.203	476.058	-0.0605351	-0.38488	980.923	755.169	0.0362319	0.246377	0.00724638	0.0942029
356	356	1.89867	0	0.0923077	0	0.0923077	-0.100778	-0.50953	620.857	475.058	-0.0609357	-0.385964	980.708	754.169	0.0362319	0.246377	0.00724638	0.0942029
357	357	1.904	0	0.0923077	0	0.0923077	-0.101395	-0.510961	620.511	474.058	-0.0613362	-0.387048	980.492	753.169	0.0362319	0.246377	0.00724638	0.0942029
358	358	1.90933	0	0.0923077	0	0.0923077	-0.102012	-0.512393	620.165	473.058	-0.0617368	-0.388132	980.277	752.169	0.0362319	0.246377	0.00724638	0.0942029
359	359	1.91467	0	0.0923077	0	0.0923077	-0.10263	-0.513824	619.82	472.058	-0.0621374	-0.389216	980.062	751.169	0.0362319	0.246377	0.00724638	0.0942029
360	360	1.92	0	0.0923077	0	0.0923077	-0.0964532	-0.510549	624.167	475.631	-0.062538	-0.390301	979.846	750.169	0.0434783	0.253623	0.00724638	0.0942029
361	361	1.92533	0	0.0923077	0	0.0923077	-0.0970741	-0.511967	623.818	474.631	-0.062979	-0.391385	979.615	749.169	0.0434783	0.253623	0.00724638	0.0942029
362	362	1.93067	0	0.0923077	0	0.0923077	-0.097695	-0.513385	623.47	473.631	-0.0634201	-0.392469	979.385	748.169	0.0434783	0.253623	0.00724638	0.0942029
363	363	1.936	0	0.0923077	0	0.0923077	-0.0983159	-0.514803	623.121	472.631	-0.0638611	-0.393553	979.154	747.169	0.0434783	0.253623	0.00724638	0.0942029
364	364	1.94133	0	0.0923077	0	0.0923077	-0.0989367	-0.516222	622.773	471.631	-0.0643022	-0.394637	978.923	746.169	0.0434783	0.253623	0.00724638	0.0942029
365	365	1.94667	0	0.0923077	0	0.0923077	-0.0995576	-0.51764	622.424	470.631	-0.0647432	-0.395721	978.692	745.169	0.0434783	0.253623	0.00724638	0.0942029
366	366	1.952	0	0.0923077	0	0.0923077	-0.100178	-0.519058	622.076	469.631	-0.0651843	-0.396806	978.462	744.169	0.0434783	0.253623	0.00724638	0.0942029
367	367	1.95733	0	0.0923077	0	0.0923077	-0.100799	-0.520476	621.727	468.631	-0.0656253	-0.39789	978.231	743.169	0.0434783	0.253623	0.00724638	0.0942029
368	368	1.96267	0	0.0923077	0	0.0923077	-0.10142	-0.521894	621.379	467.631	-0.0660664	-0.398974	978	742.169	0.0434783	0.253623	0.00724638	0.0942029
369	369	1.968	0	0.0923077	0	0.0923077	-0.102041	-0.523313	621.03	466.631	-0.0665075	-0.400058	977.769	741.169	0.0434783	0.253623	0.00724638	0.0942029
370	370	1.97333	0	0.0923077	0	0.0923077	-0.102662	-0.524731	620.682	465.631	-0.0669485	-0.401142	977.538	740.169	0.0434783	0.253623	0.00724638	0.0942029
371	371	1.97867	0	0.0923077	0	0.0923077	-0.103283	-0.526149	620.333	464.631	-0.0673896	-0.402226	977.308	739.169	0.0434783	0.253623	0.00724638	0.0942029
372	372	1.984	0	0.0923077	0	0.0923077	-0.103904	-0.527567	619.985	463.631	-0.0678306	-0.403311	977.077	738.169	0.0434783	0.253623	0.00724638	0.0942029
373	373	1.98933	0	0.0923077	0	0.0923077	-0.104525	-0.528985	619.636	462.631	-0.0682717	-0.404395	976.846	737.169	0.0434783	0.253623	0.00724638	0.0942029
374	374	1.99467	0	0.0923077	0	0.0923077	-0.105146	-0.530404	619.288	461.631	-0.0687127	-0.405479	976.615	736.169	0.0434783	0.253623	0.00724638	0.0942029
375	375	2	0	0.0923077	0	0.0923077	-0.105766	-0.531822	618.939	460.631	-0.0691538	-0.406563	976.385	735.169	0.0434783	0.253623	0.00724638	0.0942029
376	376	2.00533	0	0.0923077	0	0.0923077	-0.106387	-0.53324	618.591	459.631	-0.0695948	-0.407647	976.154	734.169	0.0434783	0.253623	0.00724638	0.0942029
377	377	2.01067	0	0.0923077	0	0.0923077	-0.107008	-0.534658	618.242	458.631	-0.0700359	-0.408731	975.923	733.169	0.0434783	0.253623	0.00724638	0.0942029
378	378	2.016	0	0.0923077	0	0.0923077	-0.107629	-0.536076	617.894	457.631	-0.070477	-0.409816	975.692	732.169	0.0434783	0.253623	0.00724638	0.0942029
379	379	2.02133	0	0.0923077	0	0.0923077	-0.10825	-0.537495	617.545	456.631	-0.070918	-0.4109	975.462	731.169	0.0434783	0.253623	0.00724638	0.0942029
380	380	2.02667	0	0.107692	0	0.107692	-0.108871	-0.534392	617.197	460.098	-0.0713591	-0.401846	975.231	742.759	0.0434783	0.26087	0.00724638	0.101449
381	381	2.032	0	0.107692	0	0.107692	-0.109492	-0.535799	616.848	459.098	-0.0718001	-0.402903	975	741.759	0.0434783	0.26087	0.00724638	0.101449
382	382	2.03733	0	0.107692	0	0.107692	-0.110113	-0.537205	616.5	458.098	-0.0722412	-0.403961	974.769	740.759	0.0434783	0.26087	0.00724638	0.101449
383	383	2.04267	0	0.107692	0	0.107692	-0.110733	-0.538611	616.152	457.098	-0.0726822	-0.405018	974.538	739.759	0.0434783	0.26087	0.00724638	0.101449
384	384	2.048	0	0.107692	0	0.107692	-0.111354	-0.540017	615.803	456.098	-0.0731233	-0.406076	974.308	738.759	0.0434783	0.26087	0.00724638	0.101449
385	385	2.05333	0	0.107692	0	0.107692	-0.111975	-0.541424	615.455	455.098	-0.0735643	-0.407133	974.077	737.759	0.0434783	0.26087	0.00724638	0.101449
386	386	2.05867	0	0.107692	0	0.107692	-0.112596	-0.54283	615.106	454.098	-0.0740054	-0.408191	973.846	736.759	0.0434783	0.26087	0.00724638	0.101449
387	387	2.064	0	0.107692	0	0.107692	-0.113217	-0.544236	614.758	453.098	-0.0744465	-0.409248	973.615	735.759	0.0434783	0.26087	0.00724638	0.101449
388	388	2.06933	0	0.107692	0	0.107692	-0.113838	-0.545643	614.409	452.098	-0.0748875	-0.410306	973.385	734.759	0.0434783	0.26087	0.00724638	0.101449
389	389	2.07467	0	0.107692	0	0.107692	-0.114459	-0.547049	614.061	451.098	-0.0753286	-0.411363	973.154	733.759	0.0434783	0.26087	0.00724638	0.101449
390	390	2.08	0	0.107692	0	0.107692	-0.11508	-0.548455	613.712	450.098	-0.0757696	-0.412421	972.923	732.759	0.0434783	0.26087	0.00724638	0.101449
391	391	2.08533	0	0.107692	0	0.107692	-0.115765	-0.549862	613.341	449.098	-0.0762546	-0.413478	972.677	731.759	0.0434783	0.26087	0.00724638	0.101449
392	392	2.09067	0	0.107692	0	0.107692	-0.116451	-0.551268	612.97	448.098	-0.0767397	-0.414536	972.431	730.759	0.0434783	0.26087	0.00724638	0.101449
393	393	2.096	0	0.107692	0	0.107692	-0.117137	-0.552674	612.598	447.098	-0.0772247	-0.415593	972.185	729.759	0.0434783	0.26087	0.00724638	0.101449
394	394	2.10133	0	0.107692	0	0.107692	-0.117823	-0.55408	612.227	446.098	-0.0777097	-0.416651	971.938	728.759	0.0434783	0.26087	0.00724638	0.101449
395	395	2.10667	0	0.107692	0	0.107692	-0.118509	-0.555487	611.856	445.098	-0.0781947	-0.417708	971.692	727.759	0.0434783	0.26087	0.00724638	0.101449
396	396	2.112	0	0.107692	0	0.107692	-0.119194	-0.556893	611.485	444.098	-0.0786797	-0.418766	971.446	726.759	0.0434783	0.26087	0.00724638	0.101449
397	397	2.11733	0	0.107692	0	0.107692	-0.11988	-0.558299	611.114	443.098	-0.0791647	-0.419823	971.2	725.759	0.0434783	0.26087	0.00724638	0.101449
398	398	2.12267	0	0.107692	0	0.107692	-0.120566	-0.559706	610.742	442.098	-0.0796497	-0.420881	970.954	724.759	0.0434783	0.26087	0.00724638	0.101449
399	399	2.128	0	0.107692	0	0.107692	-0.121252	-0.561112	610.371	441.098	-0.0801347	-0.421938	970.708	723.759	0.0434783	0.26087	0.00724638	0.101449
400	400	2.13333	0	0.107692	0	0.107692	-0.121938	-0.558187	610	444.455	-0.0806197	-0.422996	970.462	722.759	0.0434783	0.268116	0.00724638	0.108696
401	401	2.13867	0	0.107692	0	0.107692	-0.122623	-0.559582	609.629	443.455	-0.0811048	-0.424053	970.215	721.759	0.0434783	0.268116	0.00724638	0.108696
402	402	2.144	0	0.107692	0	0.107692	-0.123309	-0.560978	609.258	442.455	-0.0815898	-0.42511	969.969	720.759	0.0434783	0.268116	0.00724638	0.108696
403	403	2.14933	0	0.107692	0	0.107692	-0.123995	-0.562373	608.886	441.455	-0.0820748	-0.426168	969.723	719.759	0.0434783	0.268116	0.00724638	0.108696
404	404	2.15467	0	0.107692	0	0.107692	-0.124681	-0.563769	608.515	440.455	-0.0825598	-0.427225	969.477	718.759	0.0434783	0.268116	0.00724638	0.108696
405	405	2.16	0	0.107692	0	0.107692	-0.125367	-0.565164	608.144	439.455	-0.0830448	-0.428283	969.231	717.759	0.0434783	0.268116	0.00724638	0.108696
406	406	2.16533	0	0.107692	0	0.107692	-0.126053	-0.566559	607.773	438.455	-0.0835298	-0.42934	968.985	716.759	0.0434783	0.268116	0.00724638	0.108696
407	407	2.17067	0	0.107692	0	0.107692	-0.126738	-0.567955	607.402	437.455	-0.0840148	-0.430398	968.738	715.759	0.0434783	0.268116	0.00724638	0.108696
408	408	2.176	0	0.107692	0	0.107692	-0.127424	-0.56935	607.03	436.455	-0.0844998	-0.431455	968.492	714.759	0.0434783	0.268116	0.00724638	0.108696
409	409	2.18133	0	0.107692	0	0.107692	-0.12811	-0.570746	606.659	435.455	-0.0849849	-0.432513	968.246	713.759	0.0434783	0.268116	0.00724638	0.108696
410	410	2.18667	0	0.107692	0	0.107692	-0.128796	-0.572141	606.288	434.455	-0.0854699	-0.43357	968	712.759	0.0434783	0.268116	0.00724638	0.108696
411	411	2.192	0	0.107692	0	0.107692	-0.129482	-0.573537	605.917	433.455	-0.0859549	-0.434628	967.754	711.759	0.0434783	0.268116	0.00724638	0.108696
412	412	2.19733	0	0.107692	0	0.107692	-0.130167	-0.574932	605.545	432.455	-0.0864399	-0.435685	967.508	710.759	0.0434783	0.268116	0.00724638	0.108696
413	413	2.20267	0	0.107692	0	0.107692	-0.130853	-0.576328	605.174	431.455	-0.0869249	-0.436743	967.262	709.759	0.0434783	0.268116	0.00724638	0.108696
414	414	2.208	0	0.107692	0	0.107692	-0.131539	-0.577723	604.803	430.455	-0.0874099	-0.4378	967.015	708.759	0.0434783	0.268116	0.00724638	0.108696
415	415	2.21333	0	0.107692	0	0.107692	-0.132225	-0.579119	604.432	429.455	-0.0878949	-0.438858	966.769	707.759	0.0434783	0.268116	0.00724638	0.108696
416	416	2.21867	0	0.107692	0	0.107692	-0.132911	-0.580514	604.061	428.455	-0.0883799	-0.439915	966.523	706.759	0.0434783	0.268116	0.00724638	0.108696
417	417	2.224	0	0.107692	0	0.107692	-0.133596	-0.58191	603.689	427.455	-0.0888649	-0.440973	966.277	705.759	0.0434783	0.268116	0.00724638	0.108696
418	418	2.22933	0	0.107692	0	0.107692	-0.134282	-0.583305	603.318	426.455	-0.08935	-0.44203	966.031	704.759	0.0434783	0.268116	0.00724638	0.108696
419	419	2.23467	0	0.107692	0	0.107692	-0.134968	-0.584701	602.947	425.455	-0.089835	-0.443088	965.785	703.759	0.0434783	0.268116	0.00724638	0.108696
420	420	2.24	0	0.107692	0	0.107692	-0.135654	-0.586096	602.576	424.455	-0.09032	-0.444145	965.538	702.759	0.0434783	0.268116	0.00724638	0.108696
421	421	2.24533	0	0.107692	0	0.107692	-0.13634	-0.587491	602.205	423.455	-0.090805	-0.445203	965.292	701.759	0.0434783	0.268116	0.00724638	0.108696
422	422	2.25067	0	0.107692	0	0.107692	-0.137026	-0.588887	601.833	422.455	-0.09129	-0.44626	965.046	700.759	0.0434783	0.268116	0.00724638	0.108696
423	423	2.256	0	0.107692	0	0.107692	-0.137711	-0.590282	601.462	421.455	-0.091775	-0.447318	964.8	699.759	0.0434783	0.268116	0.00724638	0.108696
424	424	2.26133	0	0.107692	0	0.107692	-0.138397	-0.591678	601.091	420.455	-0.09226	-0.448375	964.554	698.759	0.0434783	0.268116	0.00724638	0.108696
425	425	2.26667	0	0.107692	0	0.107692	-0.139083	-0.593073	600.72	419.455	-0.092745	-0.449433	964.308	697.759	0.0434783	0.268116	0.00724638	0.108696
426	426	2.272	0	0.107692	0	0.107692	-0.139769	-0.594469	600.348	418.455	-0.0932301	-0.45049	964.062	696.759	0.0434783	0.268116	0.00724638	0.108696
427	427	2.27733	0	0.107692	0	0.107692	-0.140455	-0.595864	599.977	417.455	-0.0937151	-0.451548	963.815	695.759	0.0434783	0.268116	0.00724638	0.108696
428	428	2.28267	0	0.107692	0	0.107692	-0.14114	-0.59726	599.606	416.455	-0.0942001	-0.452605	963.569	694.759	0.0434783	0.268116	0.00724638	0.108696
429	429	2.288	0	0.107692	0	0.107692	-0.141826	-0.598655	599.235	415.455	-0.0946851	-0.453663	963.323	693.759	0.0434783	0.268116	0.00724638	0.108696
430	430	2.29333	0	0.107692	0	0.107692	-0.142512	-0.600051	598.864	414.455	-0.0951701	-0.45472	963.077	692.759	0.0434783	0.268116	0.00724638	0.108696
431	431	2.29867	0	0.107692	0	0.107692	-0.143198	-0.601446	598.492	413.455	-0.0956551	-0.455778	962.831	691.759	0.0434783	0.268116	0.00724638	0.108696
432	432	2.304	0	0.107692	0	0.107692	-0.143884	-0.602842	598.121	412.455	-0.0961401	-0.456835	962.585	690.759	0.0434783	0.268116	0.00724638	0.108696
433	433	2.30933	0	0.107692	0	0.107692	-0.144569	-0.604237	597.75	411.455	-0.0966251	-0.457893	962.338	689.759	0.0434783	0.268116	0.00724638	0.108696
434	434	2.31467	0	0.107692	0	0.107692	-0.145255	-0.605633	597.379	410.455	-0.0971102	-0.45895	962.092	688.759	0.0434783	0.268116	0.00724638	0.108696
435	435	2.32	0	0.107692	0	0.107692	-0.145941	-0.607028	597.008	409.455	-0.0975952	-0.460008	961.846	687.759	0.0434783	0.268116	0.00724638	0.108696
436	436	2.32533	0	0.107692	0	0.107692	-0.146627	-0.608423	596.636	408.455	-0.0980802	-0.461065	961.6	686.759	0.0434783	0.268116	0.00724638	0.108696
437	437	2.33067	0	0.107692	0	0.107692	-0.147313	-0.609819	596.265	407.455	-0.0985652	-0.462123	961.354	685.759	0.0434783	0.268116	0.00724638	0.108696
438	438	2.336	0	0.107692	0	0.107692	-0.147999	-0.611214	595.894	406.455	-0.0990502	-0.46318	961.108	684.759	0.0434783	0.268116	0.00724638	0.108696
439	439	2.34133	0	0.107692	0	0.107692	-0.148684	-0.61261	595.523	405.455	-0.0995352	-0.464238	960.862	683.759	0.0434783	0.268116	0.00724638	0.108696
440	440	2.34667	0.0153846	0.107692	0.0153846	0.107692	-0.136284	-0.614005	604.308	404.455	-0.085958	-0.465295	975.625	682.759	0.057971	0.268116	0.0144928	0.108696
441	441	2.352	0.0153846	0.107692	0.0153846	0.107692	-0.136854	-0.615401	603.931	403.455	-0.0862944	-0.466353	975.391	681.759	0.057971	0.268116	0.0144928	0.108696
442	442	2.35733	0.0153846	0.107692	0.0153846	0.107692	-0.137424	-0.616796	603.554	402.455	-0.0866307	-0.46741	975.156	680.759	0.057971	0.268116	0.0144928	0.108696
443	443	2.36267	0.0153846	0.107692	0.0153846	0.107692	-0.137995	-0.618192	603.177	401.455	-0.0869671	-0.468468	974.922	679.759	0.057971	0.268116	0.0144928	0.108696
444	444	2.368	0.0153846	0.107692	0.0153846	0.107692	-0.138565	-0.619587	602.8	400.455	-0.0873034	-0.469525	974.688	678.759	0.057971	0.268116	0.0144928	0.108696
445	445	2.37333	0.0153846	0.107692	0.0153846	0.107692	-0.139136	-0.620983	602.423	399.455	-0.0876397	-0.470582	974.453	677.759	0.057971	0.268116	0.0144928	0.108696
446	446	2.37867	0.0153846	0.107692	0.0153846	0.107692	-0.139706	-0.622378	602.046	398.455	-0.0879761	-0.47164	974.219	676.759	0.057971	0.268116	0.0144928	0.108696
447	447	2.384	0.0153846	0.107692	0.0153846	0.107692	-0.140277	-0.623774	601.669	397.455	-0.0883124	-0.472697	973.984	675.759	0.057971	0.268116	0.0144928	0.108696
448	448	2.38933	0.0153846	0.107692	0.0153846	0.107692	-0.140847	-0.625169	601.292	396.455	-0.0886488	-0.473755	973.75	674.759	0.057971	0.268116	0.0144928	0.108696
449	449	2.39467	0.0153846	0.107692	0.0153846	0.107692	-0.141418	-0.626565	600.915	395.455	-0.0889851	-0.474812	973.516	673.759	0.057971	0.268116	0.0144928	0.108696
450	450	2.4	0.0153846	0.153846	0.0153846	0.123077	-0.141988	-0.600255	600.538	423.83	-0.0893214	-0.466675	973.281	684.561	0.057971	0.318841	0.0144928	0.123188
451	451	2.40533	0.0153846	0.153846	0.0153846	0.123077	-0.142559	-0.601589	600.162	422.83	-0.0896578	-0.467712	973.047	683.561	0.057971	0.318841	0.0144928	0.123188
452	452	2.41067	0.0153846	0.153846	0.0153846	0.123077	-0.143129	-0.602923	599.785	421.83	-0.0899941	-0.468749	972.812	682.561	0.057971	0.318841	0.0144928	0.123188
453	453	2.416	0.0153846	0.153846	0.0153846	0.123077	-0.1437	-0.604257	599.408	420.83	-0.0903305	-0.469786	972.578	681.561	0.057971	0.318841	0.0144928	0.123188
454	454	2.42133	0.0153846	0.153846	0.0153846	0.123077	-0.14427	-0.605591	599.031	419.83	-0.0906668	-0.470823	972.344	680.561	0.057971	0.318841	0.0144928	0.123188
455	455	2.42667	0.0153846	0.153846	0.0153846	0.123077	-0.144841	-0.606924	598.654	418.83	-0.0910031	-0.47186	972.109	679.561	0.057971	0.318841	0.0144928	0.123188
456	456	2.432	0.0153846	0.153846	0.0153846	0.123077	-0.145411	-0.608258	598.277	417.83	-0.0913395	-0.472897	971.875	678.561	0.057971	0.318841	0.0144928	0.123188
457	457	2.43733	0.0153846	0.153846	0.0153846	0.123077	-0.145982	-0.609592	597.9	416.83	-0.0916758	-0.473934	971.641	677.561	0.057971	0.318841	0.0144928	0.123188
458	458	2.44267	0.0153846	0.153846	0.0153846	0.123077	-0.146552	-0.610926	597.523	415.83	-0.0920122	-0.474971	971.406	676.561	0.057971	0.318841	0.0144928	0.123188
459	459	2.448	0.0153846	0.153846	0.0153846	0.123077	-0.147123	-0.61226	597.146	414.83	-0.0923485	-0.476008	971.172	675.561	0.057971	0.318841	0.0144928	0.123188
460	460	2.45333	0.0153846	0.153846	0.0153846	0.123077	-0.147693	-0.613594	596.769	413.83	-0.0926848	-0.477045	970.938	674.561	0.057971	0.318841	0.0144928	0.123188
461	461	2.45867	0.0153846	0.153846	0.0153846	0.123077	-0.148264	-0.614928	596.392	412.83	-0.0930212	-0.478082	970.703	673.561	0.057971	0.318841	0.0144928	0.123188
462	462	2.464	0.0153846	0.153846	0.0153846	0.123077	-0.148834	-0.616262	596.015	411.83	-0.0933575	-0.479119	970.469	672.561	0.057971	0.318841	0.0144928	0.123188
463	463	2.46933	0.0153846	0.153846	0.0153846	0.123077	-0.149405	-0.617596	595.638	410.83	-0.0936939	-0.480156	970.234	671.561	0.057971	0.318841	0.0144928	0.123188
464	464	2.47467	0.0153846	0.153846	0.0153846	0.123077	-0.149975	-0.618929	595.262	409.83	-0.0940302	-0.481193	970	670.561	0.057971	0.318841	0.0144928	0.123188
465	465	2.48	0.0153846	0.153846	0.0153846	0.123077	-0.150546	-0.620263	594.885	408.83	-0.0943665	-0.48223	969.766	669.561	0.057971	0.318841	0.0144928	0.123188
466	466	2.48533	0.0153846	0.153846	0.0153846	0.123077	-0.151116	-0.621597	594.508	407.83	-0.0947029	-0.483268	969.531	668.561	0.057971	0.318841	0.0144928	0.123188
467	467	2.49067	0.0153846	0.153846	0.0153846	0.123077	-0.151687	-0.622931	594.131	406.83	-0.0950392	-0.484305	969.297	667.561	0.057971	0.318841	0.0144928	0.123188
468	468	2.496	0.0153846	0.153846	0.0153846	0.123077	-0.152257	-0.624265	593.754	405.83	-0.0953756	-0.485342	969.062	666.561	0.057971	0.318841	0.0144928	0.123188
469	469	2.50133	0.0153846	0.153846	0.0153846	0.123077	-0.152828	-0.625599	593.377	404.83	-0.0957119	-0.486379	968.828	665.561	0.057971	0.318841	0.0144928	0.123188
470	470	2.50667	0.0153846	0.153846	0.0153846	0.123077	-0.153398	-0.626933	593	403.83	-0.0960482	-0.487416	968.594	664.561	0.057971	0.318841	0.0144928	0.123188
471	471	2.512	0.0153846	0.153846	0.0153846	0.123077	-0.153969	-0.628267	592.623	402.83	-0.0963846	-0.488453	968.359	663.561	0.057971	0.318841	0.0144928	0.123188
472	472	2.51733	0.0153846	0.153846	0.0153846	0.123077	-0.154539	-0.629601	592.246	401.83	-0.0967209	-0.48949	968.125	662.561	0.057971	0.318841	0.0144928	0.123188
473	473	2.52267	0.0153846	0.153846	0.0153846	0.123077	-0.15511	-0.630935	591.869	400.83	-0.0970573	-0.490527	967.891	661.561	0.057971	0.318841	0.0144928	0.123188
474	474	2.528	0.0153846	0.153846	0.0153846	0.123077	-0.15568	-0.632268	591.492	399.83	-0.0973936	-0.491564	967.656	660.561	0.057971	0.318841	0.0144928	0.123188
475	475	2.53333	0.0153846	0.153846	0.0153846	0.123077	-0.156251	-0.633602	591.115	398.83	-0.0977299	-0.492601	967.422	659.561	0.057971	0.318841	0.0144928	0.123188
476	476	2.53867	0.0153846	0.153846	0.0153846	0.123077	-0.156821	-0.634936	590.738	397.83	-0.0980663	-0.493638	967.188	658.561	0.057971	0.318841	0.0144928	0.123188
477	477	2.544	0.0153846	0.153846	0.0153846	0.123077	-0.157392	-0.63627	590.362	396.83	-0.0984026	-0.494675	966.953	657.561	0.057971	0.318841	0.0144928	0.123188
478	478	2.54933	0.0153846	0.153846	0.0153846	0.123077	-0.157962	-0.637604	589.985	395.83	-0.098739	-0.495712	966.719	656.561	0.057971	0.318841	0.0144928	0.123188
479	479	2.55467	0.0153846	0.153846	0.0153846	0.123077	-0.158533	-0.638938	589.608	394.83	-0.0990753	-0.496749	966.484	655.561	0.057971	0.318841	0.0144928	0.123188
480	480	2.56	0.0153846	0.153846	0.0153846	0.123077	-0.159103	-0.640272	589.231	393.83	-0.0994116	-0.497786	966.25	654.561	0.057971	0.318841	0.0144928	0.123188
481	481	2.56533	0.0153846	0.153846	0.0153846	0.123077	-0.159674	-0.641606	588.854	392.83	-0.099748	-0.498823	966.016	653.561	0.057971	0.318841	0.0144928	0.123188
482	482	2.57067	0.0153846	0.153846	0.0153846	0.123077	-0.160244	-0.64294	588.477	391.83	-0.100084	-0.49986	965.781	652.561	0.057971	0.318841	0.0144928	0.123188
483	483	2.576	0.0153846	0.153846	0.0153846	0.123077	-0.160815	-0.644274	588.1	390.83	-0.100421	-0.500897	965.547	651.561	0.057971	0.318841	0.0144928	0.123188
484	484	2.58133	0.0153846	0.153846	0.0153846	0.123077	-0.161385	-0.645607	587.723	389.83	-0.100757	-0.501935	965.312	650.561	0.057971	0.318841	0.0144928	0.123188
485	485	2.58667	0.0153846	0.153846	0.0153846	0.123077	-0.161956	-0.646941	587.346	388.83	-0.101093	-0.502972	965.078	649.561	0.057971	0.318841	0.0144928	0.123188
486	486	2.592	0.0153846	0.153846	0.0153846	0.123077	-0.162526	-0.648275	586.969	387.83	-0.10143	-0.504009	964.844	648.561	0.057971	0.318841	0.0144928	0.123188
487	487	2.59733	0.0153846	0.153846	0.0153846	0.123077	-0.163096	-0.649609	586.592	386.83	-0.101766	-0.505046	964.609	647.561	0.057971	0.318841	0.0144928	0.123188
488	488	2.60267	0.0153846	0.153846	0.0153846	0.123077	-0.163667	-0.650943	586.215	385.83	-0.102102	-0.506083	964.375	646.561	0.057971	0.318841	0.0144928	0.123188
489	489	2.608	0.0153846	0.153846	0.0153846	0.123077	-0.164237	-0.652277	585.838	384.83	-0.102439	-0.50712	964.141	645.561	0.057971	0.318841	0.0144928	0.123188
490	490	2.61333	0.0153846	0.153846	0.0153846	0.123077	-0.164808	-0.653611	585.462	383.83	-0.102775	-0.508157	963.906	644.561	0.057971	0.318841	0.0144928	0.123188
491	491	2.61867	0.0153846	0.153846	0.0153846	0.123077	-0.165378	-0.654945	585.085	382.83	-0.103111	-0.509194	963.672	643.561	0.057971	0.318841	0.0144928	0.123188
492	492	2.624	0.0153846	0.153846	0.0153846	0.123077	-0.165949	-0.656279	584.708	381.83	-0.103448	-0.510231	963.438	642.561	0.057971	0.318841	0.0144928	0.123188
493	493	2.62933	0.0153846	0.153846	0.0153846	0.123077	-0.166519	-0.657613	584.331	380.83	-0.103784	-0.511268	963.203	641.561	0.057971	0.318841	0.0144928	0.123188
494	494	2.63467	0.0153846	0.153846	0.0153846	0.123077	-0.16709	-0.658946	583.954	379.83	-0.10412	-0.512305	962.969	640.561	0.057971	0.318841	0.0144928	0.123188
495	495	2.64	0.0153846	0.153846	0.0153846	0.123077	-0.16766	-0.66028	583.577	378.83	-0.104457	-0.513342	962.734	639.561	0.057971	0.318841	0.0144928	0.123188
496	496	2.64533	0.0153846	0.153846	0.0153846	0.123077	-0.168231	-0.661614	583.2	377.83	-0.104793	-0.514379	962.5	638.561	0.057971	0.318841	0.0144928	0.123188
497	497	2.65067	0.0153846	0.153846	0.0153846	0.123077	-0.168801	-0.662948	582.823	376.83	-0.105129	-0.515416	962.266	637.561	0.057971	0.318841	0.0144928	0.123188
498	498	2.656	0.0153846	0.153846	0.0153846	0.123077	-0.169372	-0.664282	582.446	375.83	-0.105466	-0.516453	962.031	636.561	0.057971	0.318841	0.0144928	0.123188
499	499	2.66133	0.0153846	0.153846	0.0153846	0.123077	-0.169942	-0.665616	582.069	374.83	-0.105802	-0.51749	961.797	635.561	0.057971	0.318841	0.0144928	0.123188
500	500	2.66667	0.0153846	0.261538	0.0153846	0.169231	-0.170513	-0.58807	581.692	462.368	-0.106138	-0.491779	961.562	669.815	0.057971	0.449275	0.0362319	0.23913
501	501	2.672	0.0153846	0.261538	0.0153846	0.169231	-0.171083	-0.589246	581.315	461.368	-0.106475	-0.492762	961.328	668.815	0.057971	0.449275	0.0362319	0.23913
502	502	2.67733	0.0153846	0.261538	0.0153846	0.169231	-0.171654	-0.590422	580.938	460.368	-0.106811	-0.493746	961.094	667.815	0.057971	0.449275	0.0362319	0.23913
503	503	2.68267	0.0153846	0.261538	0.0153846	0.169231	-0.172224	-0.591598	580.562	459.368	-0.107147	-0.49473	960.859	666.815	0.057971	0.449275	0.0362319	0.23913
504	504	2.688	0.0153846	0.261538	0.0153846	0.169231	-0.172795	-0.592774	580.185	458.368	-0.107484	-0.495713	960.625	665.815	0.057971	0.449275	0.0362319	0.23913
505	505	2.69333	0.0153846	0.261538	0.0153846	0.169231	-0.173365	-0.59395	579.808	457.368	-0.10782	-0.496697	960.391	664.815	0.057971	0.449275	0.0362319	0.23913
506	506	2.69867	0.0153846	0.261538	0.0153846	0.169231	-0.173936	-0.595126	579.431	456.368	-0.108156	-0.49768	960.156	663.815	0.057971	0.449275	0.0362319	0.23913
507	507	2.704	0.0153846	0.261538	0.0153846	0.169231	-0.174506	-0.596303	579.054	455.368	-0.108493	-0.498664	959.922	662.815	0.057971	0.449275	0.0362319	0.23913
508	508	2.70933	0.0153846	0.261538	0.0153846	0.169231	-0.175077	-0.597479	578.677	454.368	-0.108829	-0.499647	959.688	661.815	0.057971	0.449275	0.0362319	0.23913
509	509	2.71467	0.0153846	0.261538	0.0153846	0.169231	-0.175647	-0.598655	578.3	453.368	-0.109166	-0.500631	959.453	660.815	0.057971	0.449275	0.0362319	0.23913
510	510	2.72	0.0153846	0.261538	0.0153846	0.169231	-0.176218	-0.599831	577.923	452.368	-0.109502	-0.501615	959.219	659.815	0.057971	0.449275	0.0362319	0.23913
511	511	2.72533	0.0153846	0.261538	0.0153846	0.169231	-0.176788	-0.601007	577.546	451.368	-0.109838	-0.502598	958.984	658.815	0.057971	0.449275	0.0362319	0.23913
512	512	2.73067	0.0153846	0.261538	0.0153846	0.169231	-0.177359	-0.602183	577.169	450.368	-0.110175	-0.503582	958.75	657.815	0.057971	0.449275	0.0362319	0.23913
513	513	2.736	0.0153846	0.261538	0.0153846	0.169231	-0.177929	-0.603359	576.792	449.368	-0.110511	-0.504565	958.516	656.815	0.057971	0.449275	0.0362319	0.23913
514	514	2.74133	0.0153846	0.261538	0.0153846	0.169231	-0.1785	-0.604536	576.415	448.368	-0.110847	-0.505549	958.281	655.815	0.057971	0.449275	0.0362319	0.23913
515	515	2.74667	0.0153846	0.261538	0.0153846	0.169231	-0.17907	-0.605712	576.038	447.368	-0.111184	-0.506532	958.047	654.815	0.057971	0.449275	0.0362319	0.23913
516	516	2.752	0.0153846	0.261538	0.0153846	0.169231	-0.179641	-0.606888	575.662	446.368	-0.11152	-0.507516	957.812	653.815	0.057971	0.449275	0.0362319	0.23913
517	517	2.75733	0.0153846	0.261538	0.0153846	0.169231	-0.180211	-0.608064	575.285	445.368	-0.111856	-0.508499	957.578	652.815	0.057971	0.449275	0.0362319	0.23913
518	518	2.76267	0.0153846	0.261538	0.0153846	0.169231	-0.180782	-0.60924	574.908	444.368	-0.112193	-0.509483	957.344	651.815	0.057971	0.449275	0.0362319	0.23913
519	519	2.768	0.0153846	0.261538	0.0153846	0.169231	-0.181352	-0.610416	574.531	443.368	-0.112529	-0.510467	957.109	650.815	0.057971	0.449275	0.0362319	0.23913
520	520	2.77333	0.0153846	0.261538	0.0153846	0.169231	-0.181923	-0.611592	574.154	442.368	-0.112865	-0.51145	956.875	649.815	0.057971	0.449275	0.0362319	0.23913
521	521	2.77867	0.0153846	0.261538	0.0153846	0.169231	-0.182493	-0.612769	573.777	441.368	-0.113202	-0.512434	956.641	648.815	0.057971	0.449275	0.0362319	0.23913
522	522	2.784	0.0153846	0.261538	0.0153846	0.169231	-0.183064	-0.613945	573.4	440.368	-0.113538	-0.513417	956.406	647.815	0.057971	0.449275	0.0362319	0.23913
523	523	2.78933	0.0153846	0.261538	0.0153846	0.169231	-0.183634	-0.615121	573.023	439.368	-0.113874	-0.514401	956.172	646.815	0.057971	0.449275	0.0362319	0.23913
524	524	2.79467	0.0153846	0.261538	0.0153846	0.169231	-0.184205	-0.616297	572.646	438.368	-0.114211	-0.515384	955.938	645.815	0.057971	0.449275	0.0362319	0.23913
525	525	2.8	0.0153846	0.261538	0.0153846	0.169231	-0.184775	-0.617473	572.269	437.368	-0.114547	-0.516368	955.703	644.815	0.057971	0.449275	0.0362319	0.23913
526	526	2.80533	0.0153846	0.261538	0.0153846	0.169231	-0.185346	-0.618649	571.892	436.368	-0.114883	-0.517351	955.469	643.815	0.057971	0.449275	0.0362319	0.23913
527	527	2.81067	0.0153846	0.261538	0.0153846	0.169231	-0.185916	-0.619825	571.515	435.368	-0.11522	-0.518335	955.234	642.815	0.057971	0.449275	0.0362319	0.23913
528	528	2.816	0.0153846	0.261538	0.0153846	0.169231	-0.186487	-0.621002	571.138	434.368	-0.115556	-0.519319	955	641.815	0.057971	0.449275	0.0362319	0.23913
529	529	2.82133	0.0153846	0.261538	0.0153846	0.169231	-0.187057	-0.622178	570.762	433.368	-0.115892	-0.520302	954.766	640.815	0.057971	0.449275	0.0362319	0.23913
530	530	2.82667	0.0153846	0.261538	0.0153846	0.169231	-0.187628	-0.623354	570.385	432.368	-0.116229	-0.521286	954.531	639.815	0.057971	0.449275	0.0362319	0.23913
531	531	2.832	0.0153846	0.261538	0.0153846	0.169231	-0.188198	-0.62453	570.008	431.368	-0.116565	-0.522269	954.297	638.815	0.057971	0.449275	0.0362319	0.23913
532	532	2.83733	0.0153846	0.261538	0.0153846	0.169231	-0.188768	-0.625706	569.631	430.368	-0.116901	-0.523253	954.062	637.815	0.057971	0.449275	0.0362319	0.23913
533	533	2.84267	0.0153846	0.261538	0.0153846	0.169231	-0.189339	-0.626882	569.254	429.368	-0.117238	-0.524236	953.828	636.815	0.057971	0.449275	0.0362319	0.23913
534	534	2.848	0.0153846	0.261538	0.0153846	0.169231	-0.189909	-0.628058	568.877	428.368	-0.117574	-0.52522	953.594	635.815	0.057971	0.449275	0.0362319	0.23913
535	535	2.85333	0.0153846	0.261538	0.0153846	0.169231	-0.19048	-0.629234	568.5	427.368	-0.11791	-0.526203	953.359	634.815	0.057971	0.449275	0.0362319	0.23913
536	536	2.85867	0.0153846	0.261538	0.0153846	0.169231	-0.19105	-0.630411	568.123	426.368	-0.118247	-0.527187	953.125	633.815	0.057971	0.449275	0.0362319	0.23913
537	537	2.864	0.0153846	0.261538	0.0153846	0.169231	-0.191621	-0.631587	567.746	425.368	-0.118583	-0.528171	952.891	632.815	0.057971	0.449275	0.0362319	0.23913
538	538	2.86933	0.0153846	0.261538	0.0153846	0.169231	-0.192191	-0.632763	567.369	424.368	-0.118919	-0.529154	952.656	631.815	0.057971	0.449275	0.0362319	0.23913
539	539	2.87467	0.0153846	0.261538	0.0153846	0.169231	-0.192762	-0.633939	566.992	423.368	-0.119256	-0.530138	952.422	630.815	0.057971	0.449275	0.0362319	0.23913
540	540	2.88	0.0153846	0.261538	0.0153846	0.169231	-0.180728	-0.635115	575.469	422.368	-0.119592	-0.531121	952.188	629.815	0.0724638	0.449275	0.0507246	0.23913
541	541	2.88533	0.0153846	0.261538	0.0153846	0.169231	-0.181305	-0.636291	575.078	421.368	-0.119928	-0.532105	951.953	628.815	0.0724638	0.449275	0.0507246	0.23913
542	542	2.89067	0.0153846	0.261538	0.0153846	0.169231	-0.181882	-0.637467	574.688	420.368	-0.120265	-0.533088	951.719	627.815	0.0724638	0.449275	0.0507246	0.23913
543	543	2.896	0.0153846	0.261538	0.0153846	0.169231	-0.182459	-0.638644	574.297	419.368	-0.120601	-0.534072	951.484	626.815	0.0724638	0.449275	0.0507246	0.23913
544	544	2.90133	0.0153846	0.261538	0.0153846	0.169231	-0.183035	-0.63982	573.906	418.368	-0.120937	-0.535055	951.25	625.815	0.0724638	0.449275	0.0507246	0.23913
545	545	2.90667	0.0153846	0.261538	0.0153846	0.169231	-0.183612	-0.640996	573.516	417.368	-0.121274	-0.536039	951.016	624.815	0.0724638	0.449275	0.0507246	0.23913
546	546	2.912	0.0153846	0.261538	0.0153846	0.169231	-0.184189	-0.642172	573.125	416.368	-0.12161	-0.537023	950.781	623.815	0.0724638	0.449275	0.0507246	0.23913
547	547	2.91733	0.0153846	0.261538	0.0153846	0.169231	-0.184766	-0.643348	572.734	415.368	-0.121946	-0.538006	950.547	622.815	0.0724638	0.449275	0.0507246	0.23913
548	548	2.92267	0.0153846	0.261538	0.0153846	0.169231	-0.185343	-0.644524	572.344	414.368	-0.122283	-0.53899	950.312	621.815	0.0724638	0.449275	0.0507246	0.23913
549	549	2.928	0.0153846	0.261538	0.0153846	0.169231	-0.185919	-0.6457	571.953	413.368	-0.122619	-0.539973	950.078	620.815	0.0724638	0.449275	0.0507246	0.23913
550	550	2.93333	0.0461538	0.307692	0.0461538	0.215385	-0.166972	-0.605333	585.28	460.882	-0.0946637	-0.513954	980.484	656.275	0.0942029	0.507246	0.0724638	0.268116
551	551	2.93867	0.0461538	0.307692	0.0461538	0.215385	-0.167591	-0.606433	584.848	459.882	-0.0949791	-0.514889	980.242	655.275	0.0942029	0.507246	0.0724638	0.268116
552	552	2.944	0.0461538	0.307692	0.0461538	0.215385	-0.16821	-0.607534	584.416	458.882	-0.0952945	-0.515823	980	654.275	0.0942029	0.507246	0.0724638	0.268116
553	553	2.94933	0.0461538	0.307692	0.0461538	0.215385	-0.168829	-0.608634	583.984	457.882	-0.09561	-0.516758	979.758	653.275	0.0942029	0.507246	0.0724638	0.268116
554	554	2.95467	0.0461538	0.307692	0.0461538	0.215385	-0.169448	-0.609735	583.552	456.882	-0.0959254	-0.517692	979.516	652.275	0.0942029	0.507246	0.0724638	0.268116
555	555	2.96	0.0461538	0.307692	0.0461538	0.215385	-0.170067	-0.610836	583.12	455.882	-0.0962408	-0.518627	979.274	651.275	0.0942029	0.507246	0.0724638	0.268116
556	556	2.96533	0.0461538	0.307692	0.0461538	0.215385	-0.170686	-0.611936	582.688	454.882	-0.0965562	-0.519561	979.032	650.275	0.0942029	0.507246	0.0724638	0.268116
557	557	2.97067	0.0461538	0.307692	0.0461538	0.215385	-0.171305	-0.613037	582.256	453.882	-0.0968716	-0.520496	978.79	649.275	0.0942029	0.507246	0.0724638	0.268116
558	558	2.976	0.0461538	0.307692	0.0461538	0.215385	-0.171924	-0.614137	581.824	452.882	-0.0971871	-0.52143	978.548	648.275	0.0942029	0.507246	0.0724638	0.268116
559	559	2.98133	0.0461538	0.307692	0.0461538	0.215385	-0.172543	-0.615238	581.392	451.882	-0.0975025	-0.522364	978.306	647.275	0.0942029	0.507246	0.0724638	0.268116
560	560	2.98667	0.0461538	0.307692	0.0461538	0.215385	-0.173162	-0.616339	580.96	450.882	-0.0978179	-0.523299	978.065	646.275	0.0942029	0.507246	0.0724638	0.268116
561	561	2.992	0.0461538	0.307692	0.0461538	0.215385	-0.173781	-0.617439	580.528	449.882	-0.0981333	-0.524233	977.823	645.275	0.0942029	0.507246	0.0724638	0.268116
562	562	2.99733	0.0461538	0.307692	0.0461538	0.215385	-0.1744	-0.61854	580.096	448.882	-0.0984488	-0.525168	977.581	644.275	0.0942029	0.507246	0.0724638	0.268116
563	563	3.00267	0.0461538	0.307692	0.0461538	0.215385	-0.175019	-0.61964	579.664	447.882	-0.0987642	-0.526102	977.339	643.275	0.0942029	0.507246	0.0724638	0.268116
564	564	3.008	0.0461538	0.307692	0.0461538	0.215385	-0.175638	-0.620741	579.232	446.882	-0.0990796	-0.527037	977.097	642.275	0.0942029	0.507246	0.0724638	0.268116
565	565	3.01333	0.0461538	0.307692	0.0461538	0.215385	-0.176257	-0.621842	578.8	445.882	-0.099395	-0.527971	976.855	641.275	0.0942029	0.507246	0.0724638	0.268116
566	566	3.01867	0.0461538	0.307692	0.0461538	0.215385	-0.176876	-0.622942	578.368	444.882	-0.0997104	-0.528906	976.613	640.275	0.0942029	0.507246	0.0724638	0.268116
567	567	3.024	0.0461538	0.307692	0.0461538	0.215385	-0.177495	-0.624043	577.936	443.882	-0.100026	-0.52984	976.371	639.275	0.0942029	0.507246	0.0724638	0.268116
568	568	3.02933	0.0461538	0.307692	0.0461538	0.215385	-0.178114	-0.625144	577.504	442.882	-0.100341	-0.530775	976.129	638.275	0.0942029	0.507246	0.0724638	0.268116
569	569	3.03467	0.0461538	0.307692	0.0461538	0.215385	-0.178733	-0.626244	577.072	441.882	-0.100657	-0.531709	975.887	637.275	0.0942029	0.507246	0.0724638	0.268116
570	570	3.04	0.0461538	0.307692	0.0461538	0.215385	-0.179352	-0.627345	576.64	440.882	-0.100972	-0.532644	975.645	636.275	0.0942029	0.507246	0.0724638	0.268116
571	571	3.04533	0.0461538	0.307692	0.0461538	0.215385	-0.179971	-0.628445	576.208	439.882	-0.101288	-0.533578	975.403	635.275	0.0942029	0.507246	0.0724638	0.268116
572	572	3.05067	0.0461538	0.307692	0.0461538	0.215385	-0.18059	-0.629546	575.776	438.882	-0.101603	-0.534512	975.161	634.275	0.0942029	0.507246	0.0724638	0.268116
573	573	3.056	0.0461538	0.307692	0.0461538	0.215385	-0.181209	-0.630647	575.344	437.882	-0.101918	-0.535447	974.919	633.275	0.0942029	0.507246	0.0724638	0.268116
574	574	3.06133	0.0461538	0.307692	0.0461538	0.215385	-0.181828	-0.631747	574.912	436.882	-0.102234	-0.536381	974.677	632.275	0.0942029	0.507246	0.0724638	0.268116
575	575	3.06667	0.0461538	0.307692	0.0461538	0.215385	-0.182447	-0.632848	574.48	435.882	-0.102549	-0.537316	974.435	631.275	0.0942029	0.507246	0.0724638	0.268116
576	576	3.072	0.0461538	0.307692	0.0461538	0.215385	-0.183066	-0.633948	574.048	434.882	-0.102865	-0.53825	974.194	630.275	0.0942029	0.507246	0.0724638	0.268116
577	577	3.07733	0.0461538	0.307692	0.0461538	0.215385	-0.183685	-0.635049	573.616	433.882	-0.10318	-0.539185	973.952	629.275	0.0942029	0.507246	0.0724638	0.268116
578	578	3.08267	0.0461538	0.307692	0.0461538	0.215385	-0.184304	-0.63615	573.184	432.882	-0.103495	-0.540119	973.71	628.275	0.0942029	0.507246	0.0724638	0.268116
579	579	3.088	0.0461538	0.307692	0.0461538	0.215385	-0.184923	-0.63725	572.752	431.882	-0.103811	-0.541054	973.468	627.275	0.0942029	0.507246	0.0724638	0.268116
580	580	3.09333	0.0461538	0.307692	0.0461538	0.215385	-0.185542	-0.638351	572.32	430.882	-0.104126	-0.541988	973.226	626.275	0.0942029	0.507246	0.0724638	0.268116
581	581	3.09867	0.0461538	0.307692	0.0461538	0.215385	-0.186161	-0.639451	571.888	429.882	-0.104442	-0.542923	972.984	625.275	0.0942029	0.507246	0.0724638	0.268116
582	582	3.104	0.0461538	0.307692	0.0461538	0.215385	-0.18678	-0.640552	571.456	428.882	-0.104757	-0.543857	972.742	624.275	0.0942029	0.507246	0.0724638	0.268116
583	583	3.10933	0.0461538	0.307692	0.0461538	0.215385	-0.187399	-0.641653	571.024	427.882	-0.105073	-0.544792	972.5	623.275	0.0942029	0.507246	0.0724638	0.268116
584	584	3.11467	0.0461538	0.307692	0.0461538	0.215385	-0.188018	-0.642753	570.592	426.882	-0.105388	-0.545726	972.258	622.275	0.0942029	0.507246	0.0724638	0.268116
585	585	3.12	0.0461538	0.307692	0.0461538	0.215385	-0.188637	-0.643854	570.16	425.882	-0.105703	-0.54666	972.016	621.275	0.0942029	0.507246	0.0724638	0.268116
586	586	3.12533	0.0461538	0.307692	0.0461538	0.215385	-0.189256	-0.644954	569.728	424.882	-0.106019	-0.547595	971.774	620.275	0.0942029	0.507246	0.0724638	0.268116
587	587	3.13067	0.0461538	0.307692	0.0461538	0.215385	-0.189875	-0.646055	569.296	423.882	-0.106334	-0.548529	971.532	619.275	0.0942029	0.507246	0.0724638	0.268116
588	588	3.136	0.0461538	0.307692	0.0461538	0.215385	-0.190494	-0.647156	568.864	422.882	-0.10665	-0.549464	971.29	618.275	0.0942029	0.507246	0.0724638	0.268116
589	589	3.14133	0.0461538	0.307692	0.0461538	0.215385	-0.191113	-0.648256	568.432	421.882	-0.106965	-0.550398	971.048	617.275	0.0942029	0.507246	0.0724638	0.268116
590	590	3.14667	0.0461538	0.307692	0.0461538	0.215385	-0.191732	-0.649357	568	420.882	-0.107281	-0.551333	970.806	616.275	0.0942029	0.507246	0.0797101	0.275362
591	591	3.152	0.0461538	0.307692	0.0461538	0.215385	-0.192458	-0.650457	567.552	419.882	-0.107811	-0.552267	970.532	615.275	0.0942029	0.507246	0.0797101	0.275362
592	592	3.15733	0.0461538	0.307692	0.0461538	0.215385	-0.193184	-0.651558	567.104	418.882	-0.108341	-0.553202	970.258	614.275	0.0942029	0.507246	0.0797101	0.275362
593	593	3.16267	0.0461538	0.307692	0.0461538	0.215385	-0.193909	-0.652659	566.656	417.882	-0.108872	-0.554136	969.984	613.275	0.0942029	0.507246	0.0797101	0.275362
594	594	3.168	0.0461538	0.307692	0.0461538	0.215385	-0.194635	-0.653759	566.208	416.882	-0.109402	-0.555071	969.71	612.275	0.0942029	0.507246	0.0797101	0.275362
595	595	3.17333	0.0461538	0.307692	0.0461538	0.215385	-0.195361	-0.65486	565.76	415.882	-0.109933	-0.556005	969.435	611.275	0.0942029	0.507246	0.0797101	0.275362
596	596	3.17867	0.0461538	0.307692	0.0461538	0.215385	-0.196086	-0.65596	565.312	414.882	-0.110463	-0.55694	969.161	610.275	0.0942029	0.507246	0.0797101	0.275362
597	597	3.184	0.0461538	0.307692	0.0461538	0.215385	-0.196812	-0.657061	564.864	413.882	-0.110994	-0.557874	968.887	609.275	0.0942029	0.507246	0.0797101	0.275362
598	598	3.18933	0.0461538	0.307692	0.0461538	0.215385	-0.197538	-0.658162	564.416	412.882	-0.111524	-0.558808	968.613	608.275	0.0942029	0.507246	0.0797101	0.275362
599	599	3.19467	0.0461538	0.307692	0.0461538	0.215385	-0.198263	-0.659262	563.968	411.882	-0.112055	-0.559743	968.339	607.275	0.0942029	0.507246	0.0797101	0.275362
600	600	3.2	0.0461538	0.353846	0.0461538	0.261538	-0.198989	-0.621388	563.52	458.033	-0.112585	-0.53322	968.065	644.167	0.0942029	0.557971	0.0797101	0.326087
601	601	3.20533	0.0461538	0.353846	0.0461538	0.261538	-0.199715	-0.622424	563.072	457.033	-0.113116	-0.534108	967.79	643.167	0.0942029	0.557971	0.0797101	0.326087
602	602	3.21067	0.0461538	0.353846	0.0461538	0.261538	-0.20044	-0.623459	562.624	456.033	-0.113646	-0.534997	967.516	642.167	0.0942029	0.557971	0.0797101	0.326087
603	603	3.216	0.0461538	0.353846	0.0461538	0.261538	-0.201166	-0.624495	562.176	455.033	-0.114177	-0.535886	967.242	641.167	0.0942029	0.557971	0.0797101	0.326087
604	604	3.22133	0.0461538	0.353846	0.0461538	0.261538	-0.201892	-0.625531	561.728	454.033	-0.114707	-0.536775	966.968	640.167	0.0942029	0.557971	0.0797101	0.326087
605	605	3.22667	0.0461538	0.353846	0.0461538	0.261538	-0.202617	-0.626566	561.28	453.033	-0.115238	-0.537663	966.694	639.167	0.0942029	0.557971	0.0797101	0.326087
606	606	3.232	0.0461538	0.353846	0.0461538	0.261538	-0.203343	-0.627602	560.832	452.033	-0.115768	-0.538552	966.419	638.167	0.0942029	0.557971	0.0797101	0.326087
607	607	3.23733	0.0461538	0.353846	0.0461538	0.261538	-0.204069	-0.628638	560.384	451.033	-0.116299	-0.539441	966.145	637.167	0.0942029	0.557971	0.0797101	0.326087
608	608	3.24267	0.0461538	0.353846	0.0461538	0.261538	-0.204794	-0.629673	559.936	450.033	-0.116829	-0.540329	965.871	636.167	0.0942029	0.557971	0.0797101	0.326087
609	609	3.248	0.0461538	0.353846	0.0461538	0.261538	-0.20552	-0.630709	559.488	449.033	-0.11736	-0.541218	965.597	635.167	0.0942029	0.557971	0.0797101	0.326087
610	610	3.25333	0.0461538	0.353846	0.0461538	0.261538	-0.206246	-0.631745	559.04	448.033	-0.11789	-0.542107	965.323	634.167	0.0942029	0.557971	0.0797101	0.326087
611	611	3.25867	0.0461538	0.353846	0.0461538	0.261538	-0.206971	-0.63278	558.592	447.033	-0.11842	-0.542995	965.048	633.167	0.0942029	0.557971	0.0797101	0.326087
612	612	3.264	0.0461538	0.353846	0.0461538	0.261538	-0.207697	-0.633816	558.144	446.033	-0.118951	-0.543884	964.774	632.167	0.0942029	0.557971	0.0797101	0.326087
613	613	3.26933	0.0461538	0.353846	0.0461538	0.261538	-0.208423	-0.634852	557.696	445.033	-0.119481	-0.544773	964.5	631.167	0.0942029	0.557971	0.0797101	0.326087
614	614	3.27467	0.0461538	0.353846	0.0461538	0.261538	-0.209148	-0.635887	557.248	444.033	-0.120012	-0.545662	964.226	630.167	0.0942029	0.557971	0.0797101	0.326087
615	615	3.28	0.0461538	0.353846	0.0461538	0.261538	-0.209874	-0.636923	556.8	443.033	-0.120542	-0.54655	963.952	629.167	0.0942029	0.557971	0.0797101	0.326087
616	616	3.28533	0.0461538	0.353846	0.0461538	0.261538	-0.2106	-0.637958	556.352	442.033	-0.121073	-0.547439	963.677	628.167	0.0942029	0.557971	0.0797101	0.326087
617	617	3.29067	0.0461538	0.353846	0.0461538	0.261538	-0.211325	-0.638994	555.904	441.033	-0.121603	-0.548328	963.403	627.167	0.0942029	0.557971	0.0797101	0.326087
618	618	3.296	0.0461538	0.353846	0.0461538	0.261538	-0.212051	-0.64003	555.456	440.033	-0.122134	-0.549216	963.129	626.167	0.0942029	0.557971	0.0797101	0.326087
619	619	3.30133	0.0461538	0.353846	0.0461538	0.261538	-0.212777	-0.641065	555.008	439.033	-0.122664	-0.550105	962.855	625.167	0.0942029	0.557971	0.0797101	0.326087
620	620	3.30667	0.0461538	0.353846	0.0461538	0.261538	-0.213502	-0.642101	554.56	438.033	-0.123195	-0.550994	962.581	624.167	0.0942029	0.557971	0.0797101	0.326087
621	621	3.312	0.0461538	0.353846	0.0461538	0.261538	-0.214228	-0.643137	554.112	437.033	-0.123725	-0.551882	962.306	623.167	0.0942029	0.557971	0.0797101	0.326087
622	622	3.31733	0.0461538	0.353846	0.0461538	0.261538	-0.214954	-0.644172	553.664	436.033	-0.124256	-0.552771	962.032	622.167	0.0942029	0.557971	0.0797101	0.326087
623	623	3.32267	0.0461538	0.353846	0.0461538	0.261538	-0.215679	-0.645208	553.216	435.033	-0.124786	-0.55366	961.758	621.167	0.0942029	0.557971	0.0797101	0.326087
624	624	3.328	0.0461538	0.353846	0.0461538	0.261538	-0.216405	-0.646244	552.768	434.033	-0.125317	-0.554549	961.484	620.167	0.0942029	0.557971	0.0797101	0.326087
625	625	3.33333	0.0461538	0.353846	0.0461538	0.261538	-0.217131	-0.647279	552.32	433.033	-0.125847	-0.555437	961.21	619.167	0.0942029	0.557971	0.0797101	0.326087
626	626	3.33867	0.0461538	0.353846	0.0461538	0.261538	-0.217856	-0.648315	551.872	432.033	-0.126378	-0.556326	960.935	618.167	0.0942029	0.557971	0.0797101	0.326087
627	627	3.344	0.0461538	0.353846	0.0461538	0.261538	-0.218582	-0.649351	551.424	431.033	-0.126908	-0.557215	960.661	617.167	0.0942029	0.557971	0.0797101	0.326087
628	628	3.34933	0.0461538	0.353846	0.0461538	0.261538	-0.219308	-0.650386	550.976	430.033	-0.127439	-0.558103	960.387	616.167	0.0942029	0.557971	0.0797101	0.326087
629	629	3.35467	0.0461538	0.353846	0.0461538	0.261538	-0.220034	-0.651422	550.528	429.033	-0.127969	-0.558992	960.113	615.167	0.0942029	0.557971	0.0797101	0.326087
630	630	3.36	0.0461538	0.353846	0.0461538	0.261538	-0.220759	-0.652458	550.08	428.033	-0.1285	-0.559881	959.839	614.167	0.0942029	0.557971	0.0797101	0.326087
631	631	3.36533	0.0461538	0.353846	0.0461538	0.261538	-0.221485	-0.653493	549.632	427.033	-0.12903	-0.560769	959.565	613.167	0.0942029	0.557971	0.0797101	0.326087
632	632	3.37067	0.0461538	0.353846	0.0461538	0.261538	-0.222211	-0.654529	549.184	426.033	-0.12956	-0.561658	959.29	612.167	0.0942029	0.557971	0.0797101	0.326087
633	633	3.376	0.0461538	0.353846	0.0461538	0.261538	-0.222936	-0.655564	548.736	425.033	-0.130091	-0.562547	959.016	611.167	0.0942029	0.557971	0.0797101	0.326087
634	634	3.38133	0.0461538	0.353846	0.0461538	0.261538	-0.223662	-0.6566	548.288	424.033	-0.130621	-0.563436	958.742	610.167	0.0942029	0.557971	0.0797101	0.326087
635	635	3.38667	0.0461538	0.353846	0.0461538	0.261538	-0.224388	-0.657636	547.84	423.033	-0.131152	-0.564324	958.468	609.167	0.0942029	0.557971	0.0797101	0.326087
636	636	3.392	0.0461538	0.353846	0.0461538	0.261538	-0.225113	-0.658671	547.392	422.033	-0.131682	-0.565213	958.194	608.167	0.0942029	0.557971	0.0797101	0.326087
637	637	3.39733	0.0461538	0.353846	0.0461538	0.261538	-0.225839	-0.659707	546.944	421.033	-0.132213	-0.566102	957.919	607.167	0.0942029	0.557971	0.0797101	0.326087
638	638	3.40267	0.0461538	0.353846	0.0461538	0.261538	-0.226565	-0.660743	546.496	420.033	-0.132743	-0.56699	957.645	606.167	0.0942029	0.557971	0.0797101	0.326087
639	639	3.408	0.0461538	0.353846	0.0461538	0.261538	-0.22729	-0.661778	546.048	419.033	-0.133274	-0.567879	957.371	605.167	0.0942029	0.557971	0.0797101	0.326087
640	640	3.41333	0.0461538	0.353846	0.0461538	0.261538	-0.215463	-0.662814	554.472	418.033	-0.133804	-0.568768	957.097	604.167	0.108696	0.557971	0.0869565	0.326087
641	641	3.41867	0.0461538	0.353846	0.0461538	0.261538	-0.216174	-0.66385	554.033	417.033	-0.134335	-0.569656	956.823	603.167	0.108696	0.557971	0.0869565	0.326087
642	642	3.424	0.0461538	0.353846	0.0461538	0.261538	-0.216884	-0.664885	553.593	416.033	-0.134865	-0.570545	956.548	602.167	0.108696	0.557971	0.0869565	0.326087
643	643	3.42933	0.0461538	0.353846	0.0461538	0.261538	-0.217594	-0.665921	553.154	415.033	-0.135396	-0.571434	956.274	601.167	0.108696	0.557971	0.0869565	0.326087
644	644	3.43467	0.0461538	0.353846	0.0461538	0.261538	-0.218305	-0.666957	552.715	414.033	-0.135926	-0.572323	956	600.167	0.108696	0.557971	0.0869565	0.326087
645	645	3.44	0.0461538	0.353846	0.0461538	0.261538	-0.219015	-0.667992	552.276	413.033	-0.136457	-0.573211	955.726	599.167	0.108696	0.557971	0.0869565	0.326087
646	646	3.44533	0.0461538	0.353846	0.0461538	0.261538	-0.219726	-0.669028	551.837	412.033	-0.136987	-0.5741	955.452	598.167	0.108696	0.557971	0.0869565	0.326087
647	647	3.45067	0.0461538	0.353846	0.0461538	0.261538	-0.220436	-0.670064	551.398	411.033	-0.137518	-0.574989	955.177	597.167	0.108696	0.557971	0.0869565	0.326087
648	648	3.456	0.0461538	0.353846	0.0461538	0.261538	-0.221146	-0.671099	550.959	410.033	-0.138048	-0.575877	954.903	596.167	0.108696	0.557971	0.0869565	0.326087
649	649	3.46133	0.0461538	0.353846	0.0461538	0.261538	-0.221857	-0.672135	550.52	409.033	-0.138579	-0.576766	954.629	595.167	0.108696	0.557971	0.0869565	0.326087
650	650	3.46667	0.0461538	0.4	0.0461538	0.276923	-0.222567	-0.643989	550.081	444.464	-0.139109	-0.568669	954.355	606.809	0.108696	0.594203	0.0869565	0.333333
651	651	3.472	0.0461538	0.4	0.0461538	0.276923	-0.223277	-0.64498	549.642	443.464	-0.139639	-0.569544	954.081	605.809	0.108696	0.594203	0.0869565	0.333333
652	652	3.47733	0.0461538	0.4	0.0461538	0.276923	-0.223988	-0.645971	549.203	442.464	-0.14017	-0.570418	953.806	604.809	0.108696	0.594203	0.0869565	0.333333
653	653	3.48267	0.0461538	0.4	0.0461538	0.276923	-0.224698	-0.646962	548.764	441.464	-0.1407	-0.571293	953.532	603.809	0.108696	0.594203	0.0869565	0.333333
654	654	3.488	0.0461538	0.4	0.0461538	0.276923	-0.225409	-0.647952	548.325	440.464	-0.141231	-0.572168	953.258	602.809	0.108696	0.594203	0.0869565	0.333333
655	655	3.49333	0.0461538	0.4	0.0461538	0.276923	-0.226119	-0.648943	547.886	439.464	-0.141761	-0.573043	952.984	601.809	0.108696	0.594203	0.0869565	0.333333
656	656	3.49867	0.0461538	0.4	0.0461538	0.276923	-0.226829	-0.649934	547.447	438.464	-0.142292	-0.573918	952.71	600.809	0.108696	0.594203	0.0869565	0.333333
657	657	3.504	0.0461538	0.4	0.0461538	0.276923	-0.22754	-0.650925	547.008	437.464	-0.142822	-0.574793	952.435	599.809	0.108696	0.594203	0.0869565	0.333333
658	658	3.50933	0.0461538	0.4	0.0461538	0.276923	-0.22825	-0.651915	546.569	436.464	-0.143353	-0.575668	952.161	598.809	0.108696	0.594203	0.0869565	0.333333
659	659	3.51467	0.0461538	0.4	0.0461538	0.276923	-0.22896	-0.652906	546.13	435.464	-0.143883	-0.576543	951.887	597.809	0.108696	0.594203	0.0869565	0.333333
660	660	3.52	0.0461538	0.4	0.0461538	0.276923	-0.229671	-0.653897	545.691	434.464	-0.144414	-0.577417	951.613	596.809	0.108696	0.594203	0.0869565	0.333333
661	661	3.52533	0.0461538	0.4	0.0461538	0.276923	-0.230381	-0.654888	545.252	433.464	-0.144944	-0.578292	951.339	595.809	0.108696	0.594203	0.0869565	0.333333
662	662	3.53067	0.0461538	0.4	0.0461538	0.276923	-0.231091	-0.655878	544.813	432.464	-0.145475	-0.579167	951.065	594.809	0.108696	0.594203	0.0869565	0.333333
663	663	3.536	0.0461538	0.4	0.0461538	0.276923	-0.231802	-0.656869	544.374	431.464	-0.146005	-0.580042	950.79	593.809	0.108696	0.594203	0.0869565	0.333333
664	664	3.54133	0.0461538	0.4	0.0461538	0.276923	-0.232512	-0.65786	543.935	430.464	-0.146536	-0.580917	950.516	592.809	0.108696	0.594203	0.0869565	0.333333
665	665	3.54667	0.0461538	0.4	0.0461538	0.276923	-0.233223	-0.658851	543.496	429.464	-0.147066	-0.581792	950.242	591.809	0.108696	0.594203	0.0869565	0.333333
666	666	3.552	0.0461538	0.4	0.0461538	0.276923	-0.233933	-0.659841	543.057	428.464	-0.147597	-0.582667	949.968	590.809	0.108696	0.594203	0.0869565	0.333333
667	667	3.55733	0.0461538	0.4	0.0461538	0.276923	-0.234643	-0.660832	542.618	427.464	-0.148127	-0.583542	949.694	589.809	0.108696	0.594203	0.0869565	0.333333
668	668	3.56267	0.0461538	0.4	0.0461538	0.276923	-0.235354	-0.661823	542.179	426.464	-0.148658	-0.584416	949.419	588.809	0.108696	0.594203	0.0869565	0.333333
669	669	3.568	0.0461538	0.4	0.0461538	0.276923	-0.236064	-0.662814	541.74	425.464	-0.149188	-0.585291	949.145	587.809	0.108696	0.594203	0.0869565	0.333333
670	670	3.57333	0.0769231	0.4	0.0769231	0.276923	-0.224159	-0.663804	550.248	424.464	-0.121376	-0.586166	980.5	586.809	0.123188	0.594203	0.101449	0.34058
671	671	3.57867	0.0769231	0.4	0.0769231	0.276923	-0.22487	-0.664795	549.81	423.464	-0.121904	-0.587041	980.2	585.809	0.123188	0.594203	0.101449	0.34058
672	672	3.584	0.0769231	0.4	0.0769231	0.276923	-0.225581	-0.665786	549.372	422.464	-0.122432	-0.587916	979.9	584.809	0.123188	0.594203	0.101449	0.34058
673	673	3.58933	0.0769231	0.4	0.0769231	0.276923	-0.226292	-0.666777	548.934	421.464	-0.12296	-0.588791	979.6	583.809	0.123188	0.594203	0.101449	0.34058
674	674	3.59467	0.0769231	0.4	0.0769231	0.276923	-0.227004	-0.667767	548.496	420.464	-0.123488	-0.589666	979.3	582.809	0.123188	0.594203	0.101449	0.34058
675	675	3.6	0.0769231	0.4	0.0769231	0.276923	-0.227715	-0.668758	548.058	419.464	-0.124016	-0.590541	979	581.809	0.123188	0.594203	0.101449	0.34058
676	676	3.60533	0.0769231	0.4	0.0769231	0.276923	-0.228426	-0.669749	547.62	418.464	-0.124544	-0.591415	978.7	580.809	0.123188	0.594203	0.101449	0.34058
677	677	3.61067	0.0769231	0.4	0.0769231	0.276923	-0.229137	-0.67074	547.182	417.464	-0.125072	-0.59229	978.4	579.809	0.123188	0.594203	0.101449	0.34058
678	678	3.616	0.0769231	0.4	0.0769231	0.276923	-0.229848	-0.67173	546.744	416.464	-0.1256	-0.593165	978.1	578.809	0.123188	0.594203	0.101449	0.34058
679	679	3.62133	0.0769231	0.4	0.0769231	0.276923	-0.230559	-0.672721	546.306	415.464	-0.126128	-0.59404	977.8	577.809	0.123188	0.594203	0.101449	0.34058
680	680	3.62667	0.0769231	0.4	0.0769231	0.276923	-0.23127	-0.673712	545.868	414.464	-0.126657	-0.594915	977.5	576.809	0.123188	0.594203	0.101449	0.34058
681	681	3.632	0.0769231	0.4	0.0769231	0.276923	-0.231981	-0.674703	545.43	413.464	-0.127185	-0.59579	977.2	575.809	0.123188	0.594203	0.101449	0.34058
682	682	3.63733	0.0769231	0.4	0.0769231	0.276923	-0.232692	-0.675693	544.992	412.464	-0.127713	-0.596665	976.9	574.809	0.123188	0.594203	0.101449	0.34058
683	683	3.64267	0.0769231	0.4	0.0769231	0.276923	-0.233403	-0.676684	544.554	411.464	-0.128241	-0.59754	976.6	573.809	0.123188	0.594203	0.101449	0.34058
684	684	3.648	0.0769231	0.4	0.0769231	0.276923	-0.234114	-0.677675	544.116	410.464	-0.128769	-0.598414	976.3	572.809	0.123188	0.594203	0.101449	0.34058
685	685	3.65333	0.0769231	0.4	0.0769231	0.276923	-0.234826	-0.678666	543.678	409.464	-0.129297	-0.599289	976	571.809	0.123188	0.594203	0.101449	0.34058
686	686	3.65867	0.0769231	0.4	0.0769231	0.276923	-0.235537	-0.679656	543.24	408.464	-0.129825	-0.600164	975.7	570.809	0.123188	0.594203	0.101449	0.34058
687	687	3.664	0.0769231	0.4	0.0769231	0.276923	-0.236248	-0.680647	542.802	407.464	-0.130353	-0.601039	975.4	569.809	0.123188	0.594203	0.101449	0.34058
688	688	3.66933	0.0769231	0.4	0.0769231	0.276923	-0.236959	-0.681638	542.364	406.464	-0.130881	-0.601914	975.1	568.809	0.123188	0.594203	0.101449	0.34058
689	689	3.67467	0.0769231	0.4	0.0769231	0.276923	-0.23767	-0.682629	541.926	405.464	-0.131409	-0.602789	974.8	567.809	0.123188	0.594203	0.101449	0.34058
690	690	3.68	0.0769231	0.4	0.0769231	0.276923	-0.238381	-0.683619	541.488	404.464	-0.131937	-0.603664	974.5	566.809	0.123188	0.594203	0.101449	0.34058
691	691	3.68533	0.0769231	0.4	0.0769231	0.276923	-0.239092	-0.68461	541.05	403.464	-0.132465	-0.604539	974.2	565.809	0.123188	0.594203	0.101449	0.34058
692	692	3.69067	0.0769231	0.4	0.0769231	0.276923	-0.239803	-0.685601	540.612	402.464	-0.132994	-0.605413	973.9	564.809	0.123188	0.594203	0.101449	0.34058
693	693	3.696	0.0769231	0.4	0.0769231	0.276923	-0.240514	-0.686592	540.174	401.464	-0.133522	-0.606288	973.6	563.809	0.123188	0.594203	0.101449	0.34058
694	694	3.70133	0.0769231	0.4	0.0769231	0.276923	-0.241225	-0.687582	539.736	400.464	-0.13405	-0.607163	973.3	562.809	0.123188	0.594203	0.101449	0.34058
695	695	3.70667	0.0769231	0.4	0.0769231	0.276923	-0.241936	-0.688573	539.298	399.464	-0.134578	-0.608038	973	561.809	0.123188	0.594203	0.101449	0.34058
696	696	3.712	0.0769231	0.4	0.0769231	0.276923	-0.242648	-0.689564	538.86	398.464	-0.135106	-0.608913	972.7	560.809	0.123188	0.594203	0.101449	0.34058
697	697	3.71733	0.0769231	0.4	0.0769231	0.276923	-0.243359	-0.690555	538.421	397.464	-0.135634	-0.609788	972.4	559.809	0.123188	0.594203	0.101449	0.34058
698	698	3.72267	0.0769231	0.4	0.0769231	0.276923	-0.24407	-0.691545	537.983	396.464	-0.136162	-0.610663	972.1	558.809	0.123188	0.594203	0.101449	0.34058
699	699	3.728	0.0769231	0.4	0.0769231	0.276923	-0.244781	-0.692536	537.545	395.464	-0.13669	-0.611538	971.8	557.809	0.123188	0.594203	0.101449	0.34058
700	700	3.73333	0.0769231	0.430769	0.0769231	0.307692	-0.245492	-0.669952	537.107	424.808	-0.137218	-0.595186	971.5	581.556	0.123188	0.623188	0.101449	0.384058
701	701	3.73867	0.0769231	0.430769	0.0769231	0.307692	-0.246203	-0.670909	536.669	423.808	-0.137746	-0.596037	971.2	580.556	0.123188	0.623188	0.101449	0.384058
702	702	3.744	0.0769231	0.430769	0.0769231	0.307692	-0.246914	-0.671866	536.231	422.808	-0.138274	-0.596887	970.9	579.556	0.123188	0.623188	0.101449	0.384058
703	703	3.74933	0.0769231	0.430769	0.0769231	0.307692	-0.247625	-0.672823	535.793	421.808	-0.138802	-0.597737	970.6	578.556	0.123188	0.623188	0.101449	0.384058
704	704	3.75467	0.0769231	0.430769	0.0769231	0.307692	-0.248336	-0.67378	535.355	420.808	-0.13933	-0.598587	970.3	577.556	0.123188	0.623188	0.101449	0.384058
705	705	3.76	0.0769231	0.430769	0.0769231	0.307692	-0.249047	-0.674737	534.917	419.808	-0.139859	-0.599438	970	576.556	0.123188	0.623188	0.101449	0.384058
706	706	3.76533	0.0769231	0.430769	0.0769231	0.307692	-0.249759	-0.675694	534.479	418.808	-0.140387	-0.600288	969.7	575.556	0.123188	0.623188	0.101449	0.384058
707	707	3.77067	0.0769231	0.430769	0.0769231	0.307692	-0.25047	-0.676652	534.041	417.808	-0.140915	-0.601138	969.4	574.556	0.123188	0.623188	0.101449	0.384058
708	708	3.776	0.0769231	0.430769	0.0769231	0.307692	-0.251181	-0.677609	533.603	416.808	-0.141443	-0.601988	969.1	573.556	0.123188	0.623188	0.101449	0.384058
709	709	3.78133	0.0769231	0.430769	0.0769231	0.307692	-0.251892	-0.678566	533.165	415.808	-0.141971	-0.602839	968.8	572.556	0.123188	0.623188	0.101449	0.384058
710	710	3.78667	0.0769231	0.430769	0.0769231	0.307692	-0.252603	-0.679523	532.727	414.808	-0.142499	-0.603689	968.5	571.556	0.123188	0.623188	0.101449	0.384058
711	711	3.792	0.0769231	0.430769	0.0769231	0.307692	-0.253314	-0.68048	532.289	413.808	-0.143027	-0.604539	968.2	570.556	0.123188	0.623188	0.101449	0.384058
712	712	3.79733	0.0769231	0.430769	0.0769231	0.307692	-0.254025	-0.681437	531.851	412.808	-0.143555	-0.605389	967.9	569.556	0.123188	0.623188	0.101449	0.384058
713	713	3.80267	0.0769231	0.430769	0.0769231	0.307692	-0.254736	-0.682394	531.413	411.808	-0.144083	-0.60624	967.6	568.556	0.123188	0.623188	0.101449	0.384058
714	714	3.808	0.0769231	0.430769	0.0769231	0.307692	-0.255447	-0.683351	530.975	410.808	-0.144611	-0.60709	967.3	567.556	0.123188	0.623188	0.101449	0.384058
715	715	3.81333	0.0769231	0.430769	0.0769231	0.307692	-0.256158	-0.684308	530.537	409.808	-0.145139	-0.60794	967	566.556	0.123188	0.623188	0.101449	0.384058
716	716	3.81867	0.0769231	0.430769	0.0769231	0.307692	-0.256869	-0.685265	530.099	408.808	-0.145667	-0.608791	966.7	565.556	0.123188	0.623188	0.101449	0.384058
717	717	3.824	0.0769231	0.430769	0.0769231	0.307692	-0.257581	-0.686222	529.661	407.808	-0.146195	-0.609641	966.4	564.556	0.123188	0.623188	0.101449	0.384058
718	718	3.82933	0.0769231	0.430769	0.0769231	0.307692	-0.258292	-0.687179	529.223	406.808	-0.146724	-0.610491	966.1	563.556	0.123188	0.623188	0.101449	0.384058
719	719	3.83467	0.0769231	0.430769	0.0769231	0.307692	-0.259003	-0.688136	528.785	405.808	-0.147252	-0.611341	965.8	562.556	0.123188	0.623188	0.101449	0.384058
720	720	3.84	0.0769231	0.476923	0.0769231	0.307692	-0.259714	-0.670058	528.347	429.592	-0.14778	-0.612192	965.5	561.556	0.123188	0.644928	0.101449	0.405797
721	721	3.84533	0.0769231	0.476923	0.0769231	0.307692	-0.260425	-0.670989	527.909	428.592	-0.148308	-0.613042	965.2	560.556	0.123188	0.644928	0.101449	0.405797
722	722	3.85067	0.0769231	0.476923	0.0769231	0.307692	-0.261136	-0.67192	527.471	427.592	-0.148836	-0.613892	964.9	559.556	0.123188	0.644928	0.101449	0.405797
723	723	3.856	0.0769231	0.476923	0.0769231	0.307692	-0.261847	-0.67285	527.033	426.592	-0.149364	-0.614742	964.6	558.556	0.123188	0.644928	0.101449	0.405797
724	724	3.86133	0.0769231	0.476923	0.0769231	0.307692	-0.262558	-0.673781	526.595	425.592	-0.149892	-0.615593	964.3	557.556	0.123188	0.644928	0.101449	0.405797
725	725	3.86667	0.0769231	0.476923	0.0769231	0.307692	-0.263269	-0.674712	526.157	424.592	-0.15042	-0.616443	964	556.556	0.123188	0.644928	0.101449	0.405797
726	726	3.872	0.0769231	0.476923	0.0769231	0.307692	-0.26398	-0.675642	525.719	423.592	-0.150948	-0.617293	963.7	555.556	0.123188	0.644928	0.101449	0.405797
727	727	3.87733	0.0769231	0.476923	0.0769231	0.307692	-0.264691	-0.676573	525.281	422.592	-0.151476	-0.618143	963.4	554.556	0.123188	0.644928	0.101449	0.405797
728	728	3.88267	0.0769231	0.476923	0.0769231	0.307692	-0.265403	-0.677504	524.843	421.592	-0.152004	-0.618994	963.1	553.556	0.123188	0.644928	0.101449	0.405797
729	729	3.888	0.0769231	0.476923	0.0769231	0.307692	-0.266114	-0.678434	524.405	420.592	-0.152532	-0.619844	962.8	552.556	0.123188	0.644928	0.101449	0.405797
730	730	3.89333	0.0769231	0.476923	0.0769231	0.307692	-0.266825	-0.679365	523.967	419.592	-0.153061	-0.620694	962.5	551.556	0.123188	0.644928	0.101449	0.405797
731	731	3.89867	0.0769231	0.476923	0.0769231	0.307692	-0.267536	-0.680295	523.529	418.592	-0.153589	-0.621545	962.2	550.556	0.123188	0.644928	0.101449	0.405797
732	732	3.904	0.0769231	0.476923	0.0769231	0.307692	-0.268247	-0.681226	523.091	417.592	-0.154117	-0.622395	961.9	549.556	0.123188	0.644928	0.101449	0.405797
733	733	3.90933	0.0769231	0.476923	0.0769231	0.307692	-0.268958	-0.682157	522.653	416.592	-0.154645	-0.623245	961.6	548.556	0.123188	0.644928	0.101449	0.405797
734	734	3.91467	0.0769231	0.476923	0.0769231	0.307692	-0.269669	-0.683087	522.215	415.592	-0.155173	-0.624095	961.3	547.556	0.123188	0.644928	0.101449	0.405797
735	735	3.92	0.0769231	0.476923	0.0769231	0.307692	-0.27038	-0.684018	521.777	414.592	-0.155701	-0.624946	961	546.556	0.123188	0.644928	0.101449	0.405797
736	736	3.92533	0.0769231	0.476923	0.0769231	0.307692	-0.271091	-0.684949	521.339	413.592	-0.156229	-0.625796	960.7	545.556	0.123188	0.644928	0.101449	0.405797
737	737	3.93067	0.0769231	0.476923	0.0769231	0.307692	-0.271802	-0.685879	520.901	412.592	-0.156757	-0.626646	960.4	544.556	0.123188	0.644928	0.101449	0.405797
738	738	3.936	0.0769231	0.476923	0.0769231	0.307692	-0.272514	-0.68681	520.463	411.592	-0.157285	-0.627496	960.1	543.556	0.123188	0.644928	0.101449	0.405797
739	739	3.94133	0.0769231	0.476923	0.0769231	0.307692	-0.273225	-0.687741	520.025	410.592	-0.157813	-0.628347	959.8	542.556	0.123188	0.644928	0.101449	0.405797
740	740	3.94667	0.153846	0.476923	0.153846	0.307692	-0.194002	-0.675423	576.789	427.021	-0.0818269	-0.629197	1046.73	541.556	0.210145	0.65942	0.152174	0.405797
741	741	3.952	0.153846	0.476923	0.153846	0.307692	-0.194509	-0.676336	576.404	426.021	-0.0820348	-0.630047	1046.49	540.556	0.210145	0.65942	0.152174	0.405797
742	742	3.95733	0.153846	0.476923	0.153846	0.307692	-0.195015	-0.677249	576.018	425.021	-0.0822427	-0.630897	1046.25	539.556	0.210145	0.65942	0.152174	0.405797
743	743	3.96267	0.153846	0.476923	0.153846	0.307692	-0.195522	-0.678161	575.633	424.021	-0.0824506	-0.631748	1046.02	538.556	0.210145	0.65942	0.152174	0.405797
744	744	3.968	0.153846	0.476923	0.153846	0.307692	-0.196029	-0.679074	575.248	423.021	-0.0826584	-0.632598	1045.78	537.556	0.210145	0.65942	0.152174	0.405797
745	745	3.97333	0.153846	0.476923	0.153846	0.307692	-0.196535	-0.679987	574.862	422.021	-0.0828663	-0.633448	1045.55	536.556	0.210145	0.65942	0.152174	0.405797
746	746	3.97867	0.153846	0.476923	0.153846	0.307692	-0.197042	-0.6809	574.477	421.021	-0.0830742	-0.634299	1045.31	535.556	0.210145	0.65942	0.152174	0.405797
747	747	3.984	0.153846	0.476923	0.153846	0.307692	-0.197549	-0.681812	574.092	420.021	-0.0832821	-0.635149	1045.07	534.556	0.210145	0.65942	0.152174	0.405797
748	748	3.98933	0.153846	0.476923	0.153846	0.307692	-0.198055	-0.682725	573.706	419.021	-0.08349	-0.635999	1044.84	533.556	0.210145	0.65942	0.152174	0.405797
749	749	3.99467	0.153846	0.476923	0.153846	0.307692	-0.198562	-0.683638	573.321	418.021	-0.0836979	-0.636849	1044.6	532.556	0.210145	0.65942	0.152174	0.405797
750	750	4	0.153846	0.476923	0.153846	0.323077	-0.199069	-0.68455	572.936	417.021	-0.0839058	-0.629465	1044.36	543.636	0.210145	0.65942	0.152174	0.449275
751	751	4.00533	0.153846	0.476923	0.153846	0.323077	-0.199575	-0.685463	572.55	416.021	-0.0841137	-0.630305	1044.13	542.636	0.210145	0.65942	0.152174	0.449275
752	752	4.01067	0.153846	0.476923	0.153846	0.323077	-0.200082	-0.686376	572.165	415.021	-0.0843216	-0.631144	1043.89	541.636	0.210145	0.65942	0.152174	0.449275
753	753	4.016	0.153846	0.476923	0.153846	0.323077	-0.200589	-0.687289	571.78	414.021	-0.0845295	-0.631983	1043.65	540.636	0.210145	0.65942	0.152174	0.449275
754	754	4.02133	0.153846	0.476923	0.153846	0.323077	-0.201095	-0.688201	571.394	413.021	-0.0847374	-0.632823	1043.42	539.636	0.210145	0.65942	0.152174	0.449275
755	755	4.02667	0.153846	0.476923	0.153846	0.323077	-0.201602	-0.689114	571.009	412.021	-0.0849453	-0.633662	1043.18	538.636	0.210145	0.65942	0.152174	0.449275
756	756	4.032	0.153846	0.476923	0.153846	0.323077	-0.202109	-0.690027	570.624	411.021	-0.0851532	-0.634501	1042.95	537.636	0.210145	0.65942	0.152174	0.449275
757	757	4.03733	0.153846	0.476923	0.153846	0.323077	-0.202615	-0.69094	570.239	410.021	-0.0853611	-0.635341	1042.71	536.636	0.210145	0.65942	0.152174	0.449275
758	758	4.04267	0.153846	0.476923	0.153846	0.323077	-0.203122	-0.691852	569.853	409.021	-0.085569	-0.63618	1042.47	535.636	0.210145	0.65942	0.152174	0.449275
759	759	4.048	0.153846	0.476923	0.153846	0.323077	-0.203629	-0.692765	569.468	408.021	-0.0857768	-0.637019	1042.24	534.636	0.210145	0.65942	0.152174	0.449275
760	760	4.05333	0.153846	0.476923	0.153846	0.323077	-0.204135	-0.693678	569.083	407.021	-0.0859847	-0.637858	1042	533.636	0.210145	0.65942	0.152174	0.449275
761	761	4.05867	0.153846	0.476923	0.153846	0.323077	-0.204642	-0.694591	568.697	406.021	-0.0861926	-0.638698	1041.76	532.636	0.210145	0.65942	0.152174	0.449275
762	762	4.064	0.153846	0.476923	0.153846	0.323077	-0.205149	-0.695503	568.312	405.021	-0.0864005	-0.639537	1041.53	531.636	0.210145	0.65942	0.152174	0.449275
763	763	4.06933	0.153846	0.476923	0.153846	0.323077	-0.205655	-0.696416	567.927	404.021	-0.0866084	-0.640376	1041.29	530.636	0.210145	0.65942	0.152174	0.449275
764	764	4.07467	0.153846	0.476923	0.153846	0.323077	-0.206162	-0.697329	567.541	403.021	-0.0868163	-0.641216	1041.05	529.636	0.210145	0.65942	0.152174	0.449275
765	765	4.08	0.153846	0.476923	0.153846	0.323077	-0.206669	-0.698241	567.156	402.021	-0.0870242	-0.642055	1040.82	528.636	0.210145	0.65942	0.152174	0.449275
766	766	4.08533	0.153846	0.476923	0.153846	0.323077	-0.207175	-0.699154	566.771	401.021	-0.0872321	-0.642894	1040.58	527.636	0.210145	0.65942	0.152174	0.449275
767	767	4.09067	0.153846	0.476923	0.153846	0.323077	-0.207682	-0.700067	566.385	400.021	-0.08744	-0.643733	1040.35	526.636	0.210145	0.65942	0.152174	0.449275
768	768	4.096	0.153846	0.476923	0.153846	0.323077	-0.208189	-0.70098	566	399.021	-0.0876479	-0.644573	1040.11	525.636	0.210145	0.65942	0.152174	0.449275
769	769	4.10133	0.153846	0.476923	0.153846	0.323077	-0.208695	-0.701892	565.615	398.021	-0.0878558	-0.645412	1039.87	524.636	0.210145	0.65942	0.152174	0.449275
770	770	4.10667	0.153846	0.476923	0.153846	0.323077	-0.209202	-0.702805	565.229	397.021	-0.0880637	-0.646251	1039.64	523.636	0.210145	0.65942	0.152174	0.449275
771	771	4.112	0.153846	0.476923	0.153846	0.323077	-0.209709	-0.703718	564.844	396.021	-0.0882716	-0.647091	1039.4	522.636	0.210145	0.65942	0.152174	0.449275
772	772	4.11733	0.153846	0.476923	0.153846	0.323077	-0.210215	-0.704631	564.459	395.021	-0.0884795	-0.64793	1039.16	521.636	0.210145	0.65942	0.152174	0.449275
773	773	4.12267	0.153846	0.476923	0.153846	0.323077	-0.210722	-0.705543	564.073	394.021	-0.0886874	-0.648769	1038.93	520.636	0.210145	0.65942	0.152174	0.449275
774	774	4.128	0.153846	0.476923	0.153846	0.323077	-0.211228	-0.706456	563.688	393.021	-0.0888952	-0.649608	1038.69	519.636	0.210145	0.65942	0.152174	0.449275
775	775	4.13333	0.153846	0.476923	0.153846	0.323077	-0.211735	-0.707369	563.303	392.021	-0.0891031	-0.650448	1038.45	518.636	0.210145	0.65942	0.152174	0.449275
776	776	4.13867	0.153846	0.476923	0.153846	0.323077	-0.212242	-0.708282	562.917	391.021	-0.089311	-0.651287	1038.22	517.636	0.210145	0.65942	0.152174	0.449275
777	777	4.144	0.153846	0.476923	0.153846	0.323077	-0.212748	-0.709194	562.532	390.021	-0.0895189	-0.652126	1037.98	516.636	0.210145	0.65942	0.152174	0.449275
778	778	4.14933	0.153846	0.476923	0.153846	0.323077	-0.213255	-0.710107	562.147	389.021	-0.0897268	-0.652966	1037.75	515.636	0.210145	0.65942	0.152174	0.449275
779	779	4.15467	0.153846	0.476923	0.153846	0.323077	-0.213762	-0.71102	561.761	388.021	-0.0899347	-0.653805	1037.51	514.636	0.210145	0.65942	0.152174	0.449275
780	780	4.16	0.153846	0.476923	0.153846	0.323077	-0.214268	-0.711932	561.376	387.021	-0.0901426	-0.654644	1037.27	513.636	0.210145	0.65942	0.152174	0.449275
781	781	4.16533	0.153846	0.476923	0.153846	0.323077	-0.214775	-0.712845	560.991	386.021	-0.0903505	-0.655483	1037.04	512.636	0.210145	0.65942	0.152174	0.449275
782	782	4.17067	0.153846	0.476923	0.153846	0.323077	-0.215282	-0.713758	560.606	385.021	-0.0905584	-0.656323	1036.8	511.636	0.210145	0.65942	0.152174	0.449275
783	783	4.176	0.153846	0.476923	0.153846	0.323077	-0.215788	-0.714671	560.22	384.021	-0.0907663	-0.657162	1036.56	510.636	0.210145	0.65942	0.152174	0.449275
784	784	4.18133	0.153846	0.476923	0.153846	0.323077	-0.216295	-0.715583	559.835	383.021	-0.0909742	-0.658001	1036.33	509.636	0.210145	0.65942	0.152174	0.449275
785	785	4.18667	0.153846	0.476923	0.153846	0.323077	-0.216802	-0.716496	559.45	382.021	-0.0911821	-0.658841	1036.09	508.636	0.210145	0.65942	0.152174	0.449275
786	786	4.192	0.153846	0.476923	0.153846	0.323077	-0.217308	-0.717409	559.064	381.021	-0.09139	-0.65968	1035.85	507.636	0.210145	0.65942	0.152174	0.449275
787	787	4.19733	0.153846	0.476923	0.153846	0.323077	-0.217815	-0.718322	558.679	380.021	-0.0915979	-0.660519	1035.62	506.636	0.210145	0.65942	0.152174	0.449275
788	788	4.20267	0.153846	0.476923	0.153846	0.323077	-0.218322	-0.719234	558.294	379.021	-0.0918057	-0.661358	1035.38	505.636	0.210145	0.65942	0.152174	0.449275
789	789	4.208	0.153846	0.476923	0.153846	0.323077	-0.218828	-0.720147	557.908	378.021	-0.0920136	-0.662198	1035.15	504.636	0.210145	0.65942	0.152174	0.449275
790	790	4.21333	0.153846	0.476923	0.153846	0.323077	-0.219335	-0.72106	557.523	377.021	-0.0922215	-0.663037	1034.91	503.636	0.210145	0.65942	0.152174	0.449275
791	791	4.21867	0.153846	0.476923	0.153846	0.323077	-0.219842	-0.721973	557.138	376.021	-0.0924294	-0.663876	1034.67	502.636	0.210145	0.65942	0.152174	0.449275
792	792	4.224	0.153846	0.476923	0.153846	0.323077	-0.220348	-0.722885	556.752	375.021	-0.0926373	-0.664716	1034.44	501.636	0.210145	0.65942	0.152174	0.449275
793	793	4.22933	0.153846	0.476923	0.153846	0.323077	-0.220855	-0.723798	556.367	374.021	-0.0928452	-0.665555	1034.2	500.636	0.210145	0.65942	0.152174	0.449275
794	794	4.23467	0.153846	0.476923	0.153846	0.323077	-0.221362	-0.724711	555.982	373.021	-0.0930531	-0.666394	1033.96	499.636	0.210145	0.65942	0.152174	0.449275
795	795	4.24	0.153846	0.476923	0.153846	0.323077	-0.221868	-0.725623	555.596	372.021	-0.093261	-0.667233	1033.73	498.636	0.210145	0.65942	0.152174	0.449275
796	796	4.24533	0.153846	0.476923	0.153846	0.323077	-0.222375	-0.726536	555.211	371.021	-0.0934689	-0.668073	1033.49	497.636	0.210145	0.65942	0.152174	0.449275
797	797	4.25067	0.153846	0.476923	0.153846	0.323077	-0.222882	-0.727449	554.826	370.021	-0.0936768	-0.668912	1033.25	496.636	0.210145	0.65942	0.152174	0.449275
798	798	4.256	0.153846	0.476923	0.153846	0.323077	-0.223388	-0.728362	554.44	369.021	-0.0938847	-0.669751	1033.02	495.636	0.210145	0.65942	0.152174	0.449275
799	799	4.26133	0.153846	0.476923	0.153846	0.323077	-0.223895	-0.729274	554.055	368.021	-0.0940926	-0.670591	1032.78	494.636	0.210145	0.65942	0.152174	0.449275
800	800	4.26667	0.153846	0.476923	0.153846	0.323077	-0.224402	-0.730187	553.67	367.021	-0.0943005	-0.67143	1032.55	493.636	0.210145	0.65942	0.152174	0.449275
801	801	4.272	0.153846	0.476923	0.153846	0.323077	-0.224908	-0.7311	553.284	366.021	-0.0945084	-0.672269	1032.31	492.636	0.210145	0.65942	0.152174	0.449275
802	802	4.27733	0.153846	0.476923	0.153846	0.323077	-0.225415	-0.732013	552.899	365.021	-0.0947163	-0.673108	1032.07	491.636	0.210145	0.65942	0.152174	0.449275
803	803	4.28267	0.153846	0.476923	0.153846	0.323077	-0.225922	-0.732925	552.514	364.021	-0.0949241	-0.673948	1031.84	490.636	0.210145	0.65942	0.152174	0.449275
804	804	4.288	0.153846	0.476923	0.153846	0.323077	-0.226428	-0.733838	552.128	363.021	-0.095132	-0.674787	1031.6	489.636	0.210145	0.65942	0.152174	0.449275
805	805	4.29333	0.153846	0.476923	0.153846	0.323077	-0.226935	-0.734751	551.743	362.021	-0.0953399	-0.675626	1031.36	488.636	0.210145	0.65942	0.152174	0.449275
806	806	4.29867	0.153846	0.476923	0.153846	0.323077	-0.227442	-0.735664	551.358	361.021	-0.0955478	-0.676466	1031.13	487.636	0.210145	0.65942	0.152174	0.449275
807	807	4.304	0.153846	0.476923	0.153846	0.323077	-0.227948	-0.736576	550.972	360.021	-0.0957557	-0.677305	1030.89	486.636	0.210145	0.65942	0.152174	0.449275
808	808	4.30933	0.153846	0.476923	0.153846	0.323077	-0.228455	-0.737489	550.587	359.021	-0.0959636	-0.678144	1030.65	485.636	0.210145	0.65942	0.152174	0.449275
809	809	4.31467	0.153846	0.476923	0.153846	0.323077	-0.228962	-0.738402	550.202	358.021	-0.0961715	-0.678983	1030.42	484.636	0.210145	0.65942	0.152174	0.449275
810	810	4.32	0.153846	0.476923	0.153846	0.323077	-0.229468	-0.739315	549.817	357.021	-0.0963794	-0.679823	1030.18	483.636	0.210145	0.65942	0.152174	0.449275
811	811	4.32533	0.153846	0.476923	0.153846	0.323077	-0.229975	-0.740227	549.431	356.021	-0.0965873	-0.680662	1029.95	482.636	0.210145	0.65942	0.152174	0.449275
812	812	4.33067	0.153846	0.476923	0.153846	0.323077	-0.230482	-0.74114	549.046	355.021	-0.0967952	-0.681501	1029.71	481.636	0.210145	0.65942	0.152174	0.449275
813	813	4.336	0.153846	0.476923	0.153846	0.323077	-0.230988	-0.742053	548.661	354.021	-0.0970031	-0.682341	1029.47	480.636	0.210145	0.65942	0.152174	0.449275
814	814	4.34133	0.153846	0.476923	0.153846	0.323077	-0.231495	-0.742965	548.275	353.021	-0.097211	-0.68318	1029.24	479.636	0.210145	0.65942	0.152174	0.449275
815	815	4.34667	0.153846	0.476923	0.153846	0.323077	-0.232002	-0.743878	547.89	352.021	-0.0974189	-0.684019	1029	478.636	0.210145	0.65942	0.152174	0.449275
816	816	4.352	0.153846	0.476923	0.153846	0.323077	-0.232508	-0.744791	547.505	351.021	-0.0976268	-0.684858	1028.76	477.636	0.210145	0.65942	0.152174	0.449275
817	817	4.35733	0.153846	0.476923	0.153846	0.323077	-0.233015	-0.745704	547.119	350.021	-0.0978346	-0.685698	1028.53	476.636	0.210145	0.65942	0.152174	0.449275
818	818	4.36267	0.153846	0.476923	0.153846	0.323077	-0.233522	-0.746616	546.734	349.021	-0.0980425	-0.686537	1028.29	475.636	0.210145	0.65942	0.152174	0.449275
819	819	4.368	0.153846	0.476923	0.153846	0.323077	-0.234028	-0.747529	546.349	348.021	-0.0982504	-0.687376	1028.05	474.636	0.210145	0.65942	0.152174	0.449275
820	820	4.37333	0.153846	0.476923	0.153846	0.323077	-0.234535	-0.748442	545.963	347.021	-0.0984583	-0.688216	1027.82	473.636	0.210145	0.65942	0.152174	0.449275
821	821	4.37867	0.153846	0.476923	0.153846	0.323077	-0.235042	-0.749355	545.578	346.021	-0.0987303	-0.689055	1027.49	472.636	0.210145	0.65942	0.152174	0.449275
822	822	4.384	0.153846	0.476923	0.153846	0.323077	-0.235548	-0.750267	545.193	345.021	-0.0990024	-0.689894	1027.16	471.636	0.210145	0.65942	0.152174	0.449275
823	823	4.38933	0.153846	0.476923	0.153846	0.323077	-0.236055	-0.75118	544.807	344.021	-0.0992744	-0.690733	1026.84	470.636	0.210145	0.65942	0.152174	0.449275
824	824	4.39467	0.153846	0.476923	0.153846	0.323077	-0.236562	-0.752093	544.422	343.021	-0.0995464	-0.691573	1026.51	469.636	0.210145	0.65942	0.152174	0.449275
825	825	4.4	0.153846	0.476923	0.153846	0.323077	-0.237068	-0.753006	544.037	342.021	-0.0998184	-0.692412	1026.18	468.636	0.210145	0.65942	0.152174	0.449275
826	826	4.40533	0.153846	0.476923	0.153846	0.323077	-0.237575	-0.753918	543.651	341.021	-0.10009	-0.693251	1025.85	467.636	0.210145	0.65942	0.152174	0.449275
827	827	4.41067	0.153846	0.476923	0.153846	0.323077	-0.238082	-0.754831	543.266	340.021	-0.100362	-0.694091	1025.53	466.636	0.210145	0.65942	0.152174	0.449275
828	828	4.416	0.153846	0.476923	0.153846	0.323077	-0.238588	-0.755744	542.881	339.021	-0.100634	-0.69493	1025.2	465.636	0.210145	0.65942	0.152174	0.449275
829	829	4.42133	0.153846	0.476923	0.153846	0.323077	-0.239095	-0.756656	542.495	338.021	-0.100907	-0.695769	1024.87	464.636	0.210145	0.65942	0.152174	0.449275
830	830	4.42667	0.153846	0.476923	0.153846	0.323077	-0.239602	-0.757569	542.11	337.021	-0.101179	-0.696608	1024.55	463.636	0.210145	0.65942	0.152174	0.449275
831	831	4.432	0.153846	0.476923	0.153846	0.323077	-0.240108	-0.758482	541.725	336.021	-0.101451	-0.697448	1024.22	462.636	0.210145	0.65942	0.152174	0.449275
832	832	4.43733	0.153846	0.476923	0.153846	0.323077	-0.240615	-0.759395	541.339	335.021	-0.101723	-0.698287	1023.89	461.636	0.210145	0.65942	0.152174	0.449275
833	833	4.44267	0.153846	0.476923	0.153846	0.323077	-0.241121	-0.760307	540.954	334.021	-0.101995	-0.699126	1023.56	460.636	0.210145	0.65942	0.152174	0.449275
834	834	4.448	0.153846	0.476923	0.153846	0.323077	-0.241628	-0.76122	540.569	333.021	-0.102267	-0.699966	1023.24	459.636	0.210145	0.65942	0.152174	0.449275
835	835	4.45333	0.153846	0.476923	0.153846	0.323077	-0.242135	-0.762133	540.183	332.021	-0.102539	-0.700805	1022.91	458.636	0.210145	0.65942	0.152174	0.449275
836	836	4.45867	0.153846	0.476923	0.153846	0.323077	-0.242641	-0.763046	539.798	331.021	-0.102811	-0.701644	1022.58	457.636	0.210145	0.65942	0.152174	0.449275
837	837	4.464	0.153846	0.476923	0.153846	0.323077	-0.243148	-0.763958	539.413	330.021	-0.103083	-0.702483	1022.25	456.636	0.210145	0.65942	0.152174	0.449275
838	838	4.46933	0.153846	0.476923	0.153846	0.323077	-0.243655	-0.764871	539.028	329.021	-0.103355	-0.703323	1021.93	455.636	0.210145	0.65942	0.152174	0.449275
839	839	4.47467	0.153846	0.476923	0.153846	0.323077	-0.244161	-0.765784	538.642	328.021	-0.103627	-0.704162	1021.6	454.636	0.210145	0.65942	0.152174	0.449275
840	840	4.48	0.153846	0.476923	0.153846	0.323077	-0.244668	-0.766697	538.257	327.021	-0.103899	-0.705001	1021.27	453.636	0.210145	0.65942	0.15942	0.449275
841	841	4.48533	0.153846	0.476923	0.153846	0.323077	-0.245358	-0.767609	537.844	326.021	-0.104171	-0.705841	1020.95	452.636	0.210145	0.65942	0.15942	0.449275
842	842	4.49067	0.153846	0.476923	0.153846	0.323077	-0.246048	-0.768522	537.431	325.021	-0.104443	-0.70668	1020.62	451.636	0.210145	0.65942	0.15942	0.449275
843	843	4.496	0.153846	0.476923	0.153846	0.323077	-0.246739	-0.769435	537.018	324.021	-0.104715	-0.707519	1020.29	450.636	0.210145	0.65942	0.15942	0.449275
844	844	4.50133	0.153846	0.476923	0.153846	0.323077	-0.247429	-0.770347	536.606	323.021	-0.104987	-0.708359	1019.96	449.636	0.210145	0.65942	0.15942	0.449275
845	845	4.50667	0.153846	0.476923	0.153846	0.323077	-0.248119	-0.77126	536.193	322.021	-0.105259	-0.709198	1019.64	448.636	0.210145	0.65942	0.15942	0.449275
846	846	4.512	0.153846	0.476923	0.153846	0.323077	-0.248809	-0.772173	535.78	321.021	-0.105531	-0.710037	1019.31	447.636	0.210145	0.65942	0.15942	0.449275
847	847	4.51733	0.153846	0.476923	0.153846	0.323077	-0.249499	-0.773086	535.367	320.021	-0.105803	-0.710876	1018.98	446.636	0.210145	0.65942	0.15942	0.449275
848	848	4.52267	0.153846	0.476923	0.153846	0.323077	-0.250189	-0.773998	534.954	319.021	-0.106075	-0.711716	1018.65	445.636	0.210145	0.65942	0.15942	0.449275
849	849	4.528	0.153846	0.476923	0.153846	0.323077	-0.250879	-0.774911	534.541	318.021	-0.106347	-0.712555	1018.33	444.636	0.210145	0.65942	0.15942	0.449275
850	850	4.53333	0.153846	0.507692	0.153846	0.353846	-0.25157	-0.75497	534.128	346.512	-0.106619	-0.699746	1018	464.762	0.210145	0.688406	0.15942	0.471014
851	851	4.53867	0.153846	0.507692	0.153846	0.353846	-0.25226	-0.755858	533.716	345.512	-0.106891	-0.70057	1017.67	463.762	0.210145	0.688406	0.15942	0.471014
852	852	4.544	0.153846	0.507692	0.153846	0.353846	-0.25295	-0.756747	533.303	344.512	-0.107163	-0.701393	1017.35	462.762	0.210145	0.688406	0.15942	0.471014
853	853	4.54933	0.153846	0.507692	0.153846	0.353846	-0.25364	-0.757635	532.89	343.512	-0.107435	-0.702216	1017.02	461.762	0.210145	0.688406	0.15942	0.471014
854	854	4.55467	0.153846	0.507692	0.153846	0.353846	-0.25433	-0.758523	532.477	342.512	-0.107707	-0.703039	1016.69	460.762	0.210145	0.688406	0.15942	0.471014
855	855	4.56	0.153846	0.507692	0.153846	0.353846	-0.25502	-0.759411	532.064	341.512	-0.107979	-0.703862	1016.36	459.762	0.210145	0.688406	0.15942	0.471014
856	856	4.56533	0.153846	0.507692	0.153846	0.353846	-0.25571	-0.760299	531.651	340.512	-0.108251	-0.704686	1016.04	458.762	0.210145	0.688406	0.15942	0.471014
857	857	4.57067	0.153846	0.507692	0.153846	0.353846	-0.256401	-0.761188	531.239	339.512	-0.108523	-0.705509	1015.71	457.762	0.210145	0.688406	0.15942	0.471014
858	858	4.576	0.153846	0.507692	0.153846	0.353846	-0.257091	-0.762076	530.826	338.512	-0.108795	-0.706332	1015.38	456.762	0.210145	0.688406	0.15942	0.471014
859	859	4.58133	0.153846	0.507692	0.153846	0.353846	-0.257781	-0.762964	530.413	337.512	-0.109067	-0.707155	1015.05	455.762	0.210145	0.688406	0.15942	0.471014
860	860	4.58667	0.153846	0.507692	0.153846	0.353846	-0.258471	-0.763852	530	336.512	-0.109339	-0.707979	1014.73	454.762	0.210145	0.688406	0.15942	0.471014
861	861	4.592	0.153846	0.507692	0.153846	0.353846	-0.259161	-0.76474	529.587	335.512	-0.109611	-0.708802	1014.4	453.762	0.210145	0.688406	0.15942	0.471014
862	862	4.59733	0.153846	0.507692	0.153846	0.353846	-0.259851	-0.765629	529.174	334.512	-0.109883	-0.709625	1014.07	452.762	0.210145	0.688406	0.15942	0.471014
863	863	4.60267	0.153846	0.507692	0.153846	0.353846	-0.260542	-0.766517	528.761	333.512	-0.110155	-0.710448	1013.75	451.762	0.210145	0.688406	0.15942	0.471014
864	864	4.608	0.153846	0.507692	0.153846	0.353846	-0.261232	-0.767405	528.349	332.512	-0.110427	-0.711272	1013.42	450.762	0.210145	0.688406	0.15942	0.471014
865	865	4.61333	0.153846	0.507692	0.153846	0.353846	-0.261922	-0.768293	527.936	331.512	-0.110699	-0.712095	1013.09	449.762	0.210145	0.688406	0.15942	0.471014
866	866	4.61867	0.153846	0.507692	0.153846	0.353846	-0.262612	-0.769181	527.523	330.512	-0.110971	-0.712918	1012.76	448.762	0.210145	0.688406	0.15942	0.471014
867	867	4.624	0.153846	0.507692	0.153846	0.353846	-0.263302	-0.77007	527.11	329.512	-0.111243	-0.713741	1012.44	447.762	0.210145	0.688406	0.15942	0.471014
868	868	4.62933	0.153846	0.507692	0.153846	0.353846	-0.263992	-0.770958	526.697	328.512	-0.111515	-0.714564	1012.11	446.762	0.210145	0.688406	0.15942	0.471014
869	869	4.63467	0.153846	0.507692	0.153846	0.353846	-0.264682	-0.771846	526.284	327.512	-0.111787	-0.715388	1011.78	445.762	0.210145	0.688406	0.15942	0.471014
870	870	4.64	0.153846	0.507692	0.153846	0.353846	-0.265373	-0.772734	525.872	326.512	-0.112059	-0.716211	1011.45	444.762	0.210145	0.688406	0.15942	0.471014
871	871	4.64533	0.153846	0.507692	0.153846	0.353846	-0.266063	-0.773622	525.459	325.512	-0.112331	-0.717034	1011.13	443.762	0.210145	0.688406	0.15942	0.471014
872	872	4.65067	0.153846	0.507692	0.153846	0.353846	-0.266753	-0.774511	525.046	324.512	-0.112603	-0.717857	1010.8	442.762	0.210145	0.688406	0.15942	0.471014
873	873	4.656	0.153846	0.507692	0.153846	0.353846	-0.267443	-0.775399	524.633	323.512	-0.112875	-0.718681	1010.47	441.762	0.210145	0.688406	0.15942	0.471014
874	874	4.66133	0.153846	0.507692	0.153846	0.353846	-0.268133	-0.776287	524.22	322.512	-0.113147	-0.719504	1010.15	440.762	0.210145	0.688406	0.15942	0.471014
875	875	4.66667	0.153846	0.507692	0.153846	0.353846	-0.268823	-0.777175	523.807	321.512	-0.113419	-0.720327	1009.82	439.762	0.210145	0.688406	0.15942	0.471014
876	876	4.672	0.153846	0.507692	0.153846	0.353846	-0.269513	-0.778063	523.394	320.512	-0.113692	-0.72115	1009.49	438.762	0.210145	0.688406	0.15942	0.471014
877	877	4.67733	0.153846	0.507692	0.153846	0.353846	-0.270204	-0.778952	522.982	319.512	-0.113964	-0.721974	1009.16	437.762	0.210145	0.688406	0.15942	0.471014
878	878	4.68267	0.153846	0.507692	0.153846	0.353846	-0.270894	-0.77984	522.569	318.512	-0.114236	-0.722797	1008.84	436.762	0.210145	0.688406	0.15942	0.471014
879	879	4.688	0.153846	0.507692	0.153846	0.353846	-0.271584	-0.780728	522.156	317.512	-0.114508	-0.72362	1008.51	435.762	0.210145	0.688406	0.15942	0.471014
880	880	4.69333	0.153846	0.507692	0.153846	0.353846	-0.265536	-0.781616	526.574	316.512	-0.11478	-0.724443	1008.18	434.762	0.217391	0.688406	0.15942	0.471014
881	881	4.69867	0.153846	0.507692	0.153846	0.353846	-0.26622	-0.782504	526.167	315.512	-0.115052	-0.725266	1007.85	433.762	0.217391	0.688406	0.15942	0.471014
882	882	4.704	0.153846	0.507692	0.153846	0.353846	-0.266904	-0.783393	525.759	314.512	-0.115324	-0.72609	1007.53	432.762	0.217391	0.688406	0.15942	0.471014
883	883	4.70933	0.153846	0.507692	0.153846	0.353846	-0.267588	-0.784281	525.352	313.512	-0.115596	-0.726913	1007.2	431.762	0.217391	0.688406	0.15942	0.471014
884	884	4.71467	0.153846	0.507692	0.153846	0.353846	-0.268272	-0.785169	524.944	312.512	-0.115868	-0.727736	1006.87	430.762	0.217391	0.688406	0.15942	0.471014
885	885	4.72	0.153846	0.507692	0.153846	0.353846	-0.268956	-0.786057	524.537	311.512	-0.11614	-0.728559	1006.55	429.762	0.217391	0.688406	0.15942	0.471014
886	886	4.72533	0.153846	0.507692	0.153846	0.353846	-0.26964	-0.786945	524.13	310.512	-0.116412	-0.729383	1006.22	428.762	0.217391	0.688406	0.15942	0.471014
887	887	4.73067	0.153846	0.507692	0.153846	0.353846	-0.270324	-0.787834	523.722	309.512	-0.116684	-0.730206	1005.89	427.762	0.217391	0.688406	0.15942	0.471014
888	888	4.736	0.153846	0.507692	0.153846	0.353846	-0.271008	-0.788722	523.315	308.512	-0.116956	-0.731029	1005.56	426.762	0.217391	0.688406	0.15942	0.471014
889	889	4.74133	0.153846	0.507692	0.153846	0.353846	-0.271692	-0.78961	522.907	307.512	-0.117228	-0.731852	1005.24	425.762	0.217391	0.688406	0.15942	0.471014
890	890	4.74667	0.153846	0.507692	0.153846	0.353846	-0.272376	-0.790498	522.5	306.512	-0.1175	-0.732676	1004.91	424.762	0.217391	0.688406	0.15942	0.471014
891	891	4.752	0.153846	0.507692	0.153846	0.353846	-0.273153	-0.791386	522.083	305.512	-0.117772	-0.733499	1004.58	423.762	0.217391	0.688406	0.15942	0.471014
892	892	4.75733	0.153846	0.507692	0.153846	0.353846	-0.273929	-0.792275	521.667	304.512	-0.118044	-0.734322	1004.25	422.762	0.217391	0.688406	0.15942	0.471014
893	893	4.76267	0.153846	0.507692	0.153846	0.353846	-0.274706	-0.793163	521.25	303.512	-0.118316	-0.735145	1003.93	421.762	0.217391	0.688406	0.15942	0.471014
894	894	4.768	0.153846	0.507692	0.153846	0.353846	-0.275483	-0.794051	520.833	302.512	-0.118588	-0.735968	1003.6	420.762	0.217391	0.688406	0.15942	0.471014
895	895	4.77333	0.153846	0.507692	0.153846	0.353846	-0.276259	-0.794939	520.417	301.512	-0.11886	-0.736792	1003.27	419.762	0.217391	0.688406	0.15942	0.471014
896	896	4.77867	0.153846	0.507692	0.153846	0.353846	-0.277036	-0.795827	520	300.512	-0.119132	-0.737615	1002.95	418.762	0.217391	0.688406	0.15942	0.471014
897	897	4.784	0.153846	0.507692	0.153846	0.353846	-0.277812	-0.796716	519.583	299.512	-0.119404	-0.738438	1002.62	417.762	0.217391	0.688406	0.15942	0.471014
898	898	4.78933	0.153846	0.507692	0.153846	0.353846	-0.278589	-0.797604	519.167	298.512	-0.119676	-0.739261	1002.29	416.762	0.217391	0.688406	0.15942	0.471014
899	899	4.79467	0.153846	0.507692	0.153846	0.353846	-0.279366	-0.798492	518.75	297.512	-0.119948	-0.740085	1001.96	415.762	0.217391	0.688406	0.15942	0.471014
900	900	4.8	0.153846	0.584615	0.153846	0.4	-0.280142	-0.772983	518.333	335.526	-0.12022	-0.720978	1001.64	446.667	0.217391	0.724638	0.15942	0.5
901	901	4.80533	0.153846	0.584615	0.153846	0.4	-0.280919	-0.773842	517.917	334.526	-0.120492	-0.721779	1001.31	445.667	0.217391	0.724638	0.15942	0.5
902	902	4.81067	0.153846	0.584615	0.153846	0.4	-0.281695	-0.774701	517.5	333.526	-0.120764	-0.72258	1000.98	444.667	0.217391	0.724638	0.15942	0.5
903	903	4.816	0.153846	0.584615	0.153846	0.4	-0.282472	-0.77556	517.083	332.526	-0.121036	-0.723381	1000.65	443.667	0.217391	0.724638	0.15942	0.5
904	904	4.82133	0.153846	0.584615	0.153846	0.4	-0.283249	-0.776418	516.667	331.526	-0.121308	-0.724182	1000.33	442.667	0.217391	0.724638	0.15942	0.5
905	905	4.82667	0.153846	0.584615	0.153846	0.4	-0.284025	-0.777277	516.25	330.526	-0.12158	-0.724983	1000	441.667	0.217391	0.724638	0.15942	0.5
906	906	4.832	0.153846	0.584615	0.153846	0.4	-0.284802	-0.778136	515.833	329.526	-0.121852	-0.725784	999.673	440.667	0.217391	0.724638	0.15942	0.5
907	907	4.83733	0.153846	0.584615	0.153846	0.4	-0.285579	-0.778995	515.417	328.526	-0.122124	-0.726585	999.345	439.667	0.217391	0.724638	0.15942	0.5
908	908	4.84267	0.153846	0.584615	0.153846	0.4	-0.286355	-0.779854	515	327.526	-0.122396	-0.727386	999.018	438.667	0.217391	0.724638	0.15942	0.5
909	909	4.848	0.153846	0.584615	0.153846	0.4	-0.287132	-0.780713	514.583	326.526	-0.122668	-0.728187	998.691	437.667	0.217391	0.724638	0.15942	0.5
910	910	4.85333	0.153846	0.584615	0.153846	0.4	-0.287908	-0.781572	514.167	325.526	-0.12294	-0.728989	998.364	436.667	0.217391	0.724638	0.15942	0.5
911	911	4.85867	0.153846	0.584615	0.153846	0.4	-0.288685	-0.782431	513.75	324.526	-0.123212	-0.72979	998.036	435.667	0.217391	0.724638	0.15942	0.5
912	912	4.864	0.153846	0.584615	0.153846	0.4	-0.289462	-0.783289	513.333	323.526	-0.123484	-0.730591	997.709	434.667	0.217391	0.724638	0.15942	0.5
913	913	4.86933	0.153846	0.584615	0.153846	0.4	-0.290238	-0.784148	512.917	322.526	-0.123756	-0.731392	997.382	433.667	0.217391	0.724638	0.15942	0.5
914	914	4.87467	0.153846	0.584615	0.153846	0.4	-0.291015	-0.785007	512.5	321.526	-0.124028	-0.732193	997.055	432.667	0.217391	0.724638	0.15942	0.5
915	915	4.88	0.153846	0.584615	0.153846	0.4	-0.291791	-0.785866	512.083	320.526	-0.1243	-0.732994	996.727	431.667	0.217391	0.724638	0.15942	0.5
916	916	4.88533	0.153846	0.584615	0.153846	0.4	-0.292568	-0.786725	511.667	319.526	-0.124572	-0.733795	996.4	430.667	0.217391	0.724638	0.15942	0.5
917	917	4.89067	0.153846	0.584615	0.153846	0.4	-0.293345	-0.787584	511.25	318.526	-0.124844	-0.734596	996.073	429.667	0.217391	0.724638	0.15942	0.5
918	918	4.896	0.153846	0.584615	0.153846	0.4	-0.294121	-0.788443	510.833	317.526	-0.125116	-0.735397	995.745	428.667	0.217391	0.724638	0.15942	0.5
919	919	4.90133	0.153846	0.584615	0.153846	0.4	-0.294898	-0.789301	510.417	316.526	-0.125388	-0.736198	995.418	427.667	0.217391	0.724638	0.15942	0.5
920	920	4.90667	0.153846	0.584615	0.153846	0.4	-0.295675	-0.79016	510	315.526	-0.12566	-0.736999	995.091	426.667	0.217391	0.724638	0.15942	0.5
921	921	4.912	0.153846	0.584615	0.153846	0.4	-0.296451	-0.791019	509.583	314.526	-0.125932	-0.737801	994.764	425.667	0.217391	0.724638	0.15942	0.5
922	922	4.91733	0.153846	0.584615	0.153846	0.4	-0.297228	-0.791878	509.167	313.526	-0.126204	-0.738602	994.436	424.667	0.217391	0.724638	0.15942	0.5
923	923	4.92267	0.153846	0.584615	0.153846	0.4	-0.298004	-0.792737	508.75	312.526	-0.126477	-0.739403	994.109	423.667	0.217391	0.724638	0.15942	0.5
924	924	4.928	0.153846	0.584615	0.153846	0.4	-0.298781	-0.793596	508.333	311.526	-0.126749	-0.740204	993.782	422.667	0.217391	0.724638	0.15942	0.5
925	925	4.93333	0.153846	0.584615	0.153846	0.4	-0.299558	-0.794455	507.917	310.526	-0.127021	-0.741005	993.455	421.667	0.217391	0.724638	0.15942	0.5
926	926	4.93867	0.153846	0.584615	0.153846	0.4	-0.300334	-0.795314	507.5	309.526	-0.127293	-0.741806	993.127	420.667	0.217391	0.724638	0.15942	0.5
927	927	4.944	0.153846	0.584615	0.153846	0.4	-0.301111	-0.796172	507.083	308.526	-0.127565	-0.742607	992.8	419.667	0.217391	0.724638	0.15942	0.5
928	928	4.94933	0.153846	0.584615	0.153846	0.4	-0.301888	-0.797031	506.667	307.526	-0.127837	-0.743408	992.473	418.667	0.217391	0.724638	0.15942	0.5
929	929	4.95467	0.153846	0.584615	0.153846	0.4	-0.302664	-0.79789	506.25	306.526	-0.128109	-0.744209	992.145	417.667	0.217391	0.724638	0.15942	0.5
930	930	4.96	0.153846	0.584615	0.153846	0.4	-0.303441	-0.798749	505.833	305.526	-0.128381	-0.74501	991.818	416.667	0.217391	0.724638	0.15942	0.5
931	931	4.96533	0.153846	0.584615	0.153846	0.4	-0.304217	-0.799608	505.417	304.526	-0.128653	-0.745811	991.491	415.667	0.217391	0.724638	0.15942	0.5
932	932	4.97067	0.153846	0.584615	0.153846	0.4	-0.304994	-0.800467	505	303.526	-0.128925	-0.746612	991.164	414.667	0.217391	0.724638	0.15942	0.5
933	933	4.976	0.153846	0.584615	0.153846	0.4	-0.305771	-0.801326	504.583	302.526	-0.129197	-0.747414	990.836	413.667	0.217391	0.724638	0.15942	0.5
934	934	4.98133	0.153846	0.584615	0.153846	0.4	-0.306547	-0.802185	504.167	301.526	-0.129469	-0.748215	990.509	412.667	0.217391	0.724638	0.15942	0.5
935	935	4.98667	0.153846	0.584615	0.153846	0.4	-0.307324	-0.803043	503.75	300.526	-0.129741	-0.749016	990.182	411.667	0.217391	0.724638	0.15942	0.5
936	936	4.992	0.153846	0.584615	0.153846	0.4	-0.3081	-0.803902	503.333	299.526	-0.130013	-0.749817	989.855	410.667	0.217391	0.724638	0.15942	0.5
937	937	4.99733	0.153846	0.584615	0.153846	0.4	-0.308877	-0.804761	502.917	298.526	-0.130285	-0.750618	989.527	409.667	0.217391	0.724638	0.15942	0.5
938	938	5.00267	0.153846	0.584615	0.153846	0.4	-0.309654	-0.80562	502.5	297.526	-0.130557	-0.751419	989.2	408.667	0.217391	0.724638	0.15942	0.5
939	939	5.008	0.153846	0.584615	0.153846	0.4	-0.31043	-0.806479	502.083	296.526	-0.130829	-0.75222	988.873	407.667	0.217391	0.724638	0.15942	0.5
940	940	5.01333	0.153846	0.584615	0.153846	0.4	-0.311207	-0.807338	501.667	295.526	-0.131101	-0.753021	988.545	406.667	0.217391	0.724638	0.15942	0.5
941	941	5.01867	0.153846	0.584615	0.153846	0.4	-0.312169	-0.808197	501.241	294.526	-0.131373	-0.753822	988.218	405.667	0.217391	0.724638	0.15942	0.5
942	942	5.024	0.153846	0.584615	0.153846	0.4	-0.313131	-0.809055	500.815	293.526	-0.131645	-0.754623	987.891	404.667	0.217391	0.724638	0.15942	0.5
943	943	5.02933	0.153846	0.584615	0.153846	0.4	-0.314092	-0.809914	500.389	292.526	-0.131917	-0.755424	987.564	403.667	0.217391	0.724638	0.15942	0.5
944	944	5.03467	0.153846	0.584615	0.153846	0.4	-0.315054	-0.810773	499.963	291.526	-0.132189	-0.756226	987.236	402.667	0.217391	0.724638	0.15942	0.5
945	945	5.04	0.153846	0.584615	0.153846	0.4	-0.316016	-0.811632	499.537	290.526	-0.132461	-0.757027	986.909	401.667	0.217391	0.724638	0.15942	0.5
946	946	5.04533	0.153846	0.584615	0.153846	0.4	-0.316978	-0.812491	499.111	289.526	-0.132733	-0.757828	986.582	400.667	0.217391	0.724638	0.15942	0.5
947	947	5.05067	0.153846	0.584615	0.153846	0.4	-0.31794	-0.81335	498.685	288.526	-0.133005	-0.758629	986.255	399.667	0.217391	0.724638	0.15942	0.5
948	948	5.056	0.153846	0.584615	0.153846	0.4	-0.318901	-0.814209	498.259	287.526	-0.133277	-0.75943	985.927	398.667	0.217391	0.724638	0.15942	0.5
949	949	5.06133	0.153846	0.584615	0.153846	0.4	-0.319863	-0.815068	497.833	286.526	-0.133549	-0.760231	985.6	397.667	0.217391	0.724638	0.15942	0.5
950	950	5.06667	0.153846	0.630769	0.153846	0.430769	-0.320825	-0.774361	497.407	350	-0.133821	-0.748115	985.273	418.108	0.217391	0.775362	0.166667	0.543478
951	951	5.072	0.153846	0.630769	0.153846	0.430769	-0.321787	-0.775177	496.981	349	-0.134093	-0.748902	984.945	417.108	0.217391	0.775362	0.166667	0.543478
952	952	5.07733	0.153846	0.630769	0.153846	0.430769	-0.322749	-0.775992	496.556	348	-0.134365	-0.74969	984.618	416.108	0.217391	0.775362	0.166667	0.543478
953	953	5.08267	0.153846	0.630769	0.153846	0.430769	-0.32371	-0.776807	496.13	347	-0.134637	-0.750477	984.291	415.108	0.217391	0.775362	0.166667	0.543478
954	954	5.088	0.153846	0.630769	0.153846	0.430769	-0.324672	-0.777622	495.704	346	-0.134909	-0.751265	983.964	414.108	0.217391	0.775362	0.166667	0.543478
955	955	5.09333	0.153846	0.630769	0.153846	0.430769	-0.325634	-0.778437	495.278	345	-0.135181	-0.752052	983.636	413.108	0.217391	0.775362	0.166667	0.543478
956	956	5.09867	0.153846	0.630769	0.153846	0.430769	-0.326596	-0.779252	494.852	344	-0.135453	-0.75284	983.309	412.108	0.217391	0.775362	0.166667	0.543478
957	957	5.104	0.153846	0.630769	0.153846	0.430769	-0.327558	-0.780067	494.426	343	-0.135725	-0.753627	982.982	411.108	0.217391	0.775362	0.166667	0.543478
958	958	5.10933	0.153846	0.630769	0.153846	0.430769	-0.328519	-0.780882	494	342	-0.135997	-0.754415	982.655	410.108	0.217391	0.775362	0.166667	0.543478
959	959	5.11467	0.153846	0.630769	0.153846	0.430769	-0.329481	-0.781698	493.574	341	-0.136269	-0.755202	982.327	409.108	0.217391	0.775362	0.166667	0.543478
960	960	5.12	0.153846	0.630769	0.153846	0.430769	-0.330443	-0.782513	493.148	340	-0.136541	-0.75599	982	408.108	0.217391	0.775362	0.166667	0.543478
961	961	5.12533	0.153846	0.630769	0.153846	0.430769	-0.331405	-0.783328	492.722	339	-0.136813	-0.756777	981.673	407.108	0.217391	0.775362	0.166667	0.543478
962	962	5.13067	0.153846	0.630769	0.153846	0.430769	-0.332367	-0.784143	492.296	338	-0.137085	-0.757565	981.345	406.108	0.217391	0.775362	0.166667	0.543478
963	963	5.136	0.153846	0.630769	0.153846	0.430769	-0.333328	-0.784958	491.87	337	-0.137357	-0.758352	981.018	405.108	0.217391	0.775362	0.166667	0.543478
964	964	5.14133	0.153846	0.630769	0.153846	0.430769	-0.33429	-0.785773	491.444	336	-0.137629	-0.75914	980.691	404.108	0.217391	0.775362	0.166667	0.543478
965	965	5.14667	0.153846	0.630769	0.153846	0.430769	-0.335252	-0.786588	491.019	335	-0.137901	-0.759927	980.364	403.108	0.217391	0.775362	0.166667	0.543478
966	966	5.152	0.153846	0.630769	0.153846	0.430769	-0.336214	-0.787403	490.593	334	-0.138173	-0.760715	980.036	402.108	0.217391	0.775362	0.166667	0.543478
967	967	5.15733	0.153846	0.630769	0.153846	0.430769	-0.337176	-0.788218	490.167	333	-0.138445	-0.761502	979.709	401.108	0.217391	0.775362	0.166667	0.543478
968	968	5.16267	0.153846	0.630769	0.153846	0.430769	-0.338137	-0.789034	489.741	332	-0.138717	-0.76229	979.382	400.108	0.217391	0.775362	0.166667	0.543478
969	969	5.168	0.153846	0.630769	0.153846	0.430769	-0.339099	-0.789849	489.315	331	-0.138989	-0.763077	979.055	399.108	0.217391	0.775362	0.166667	0.543478
970	970	5.17333	0.153846	0.630769	0.153846	0.461538	-0.340061	-0.790664	488.889	330	-0.139262	-0.750371	978.727	420.857	0.217391	0.775362	0.166667	0.572464
971	971	5.17867	0.153846	0.630769	0.153846	0.461538	-0.341023	-0.791479	488.463	329	-0.139534	-0.751145	978.4	419.857	0.217391	0.775362	0.166667	0.572464
972	972	5.184	0.153846	0.630769	0.153846	0.461538	-0.341985	-0.792294	488.037	328	-0.139806	-0.751918	978.073	418.857	0.217391	0.775362	0.166667	0.572464
973	973	5.18933	0.153846	0.630769	0.153846	0.461538	-0.342946	-0.793109	487.611	327	-0.140078	-0.752692	977.745	417.857	0.217391	0.775362	0.166667	0.572464
974	974	5.19467	0.153846	0.630769	0.153846	0.461538	-0.343908	-0.793924	487.185	326	-0.14035	-0.753465	977.418	416.857	0.217391	0.775362	0.166667	0.572464
975	975	5.2	0.153846	0.630769	0.153846	0.461538	-0.34487	-0.794739	486.759	325	-0.140622	-0.754239	977.091	415.857	0.217391	0.775362	0.166667	0.572464
976	976	5.20533	0.153846	0.630769	0.153846	0.461538	-0.345832	-0.795554	486.333	324	-0.140894	-0.755013	976.764	414.857	0.217391	0.775362	0.166667	0.572464
977	977	5.21067	0.153846	0.630769	0.153846	0.461538	-0.346794	-0.79637	485.907	323	-0.141166	-0.755786	976.436	413.857	0.217391	0.775362	0.166667	0.572464
978	978	5.216	0.153846	0.630769	0.153846	0.461538	-0.347755	-0.797185	485.481	322	-0.141438	-0.75656	976.109	412.857	0.217391	0.775362	0.166667	0.572464
979	979	5.22133	0.153846	0.630769	0.153846	0.461538	-0.348717	-0.798	485.056	321	-0.14171	-0.757333	975.782	411.857	0.217391	0.775362	0.166667	0.572464
980	980	5.22667	0.153846	0.630769	0.153846	0.461538	-0.349679	-0.798815	484.63	320	-0.141982	-0.758107	975.455	410.857	0.217391	0.775362	0.166667	0.572464
981	981	5.232	0.153846	0.630769	0.153846	0.461538	-0.350641	-0.79963	484.204	319	-0.142254	-0.758881	975.127	409.857	0.217391	0.775362	0.166667	0.572464
982	982	5.23733	0.153846	0.630769	0.153846	0.461538	-0.351603	-0.800445	483.778	318	-0.142526	-0.759654	974.8	408.857	0.217391	0.775362	0.166667	0.572464
983	983	5.24267	0.153846	0.630769	0.153846	0.461538	-0.352564	-0.80126	483.352	317	-0.142798	-0.760428	974.473	407.857	0.217391	0.775362	0.166667	0.572464
984	984	5.248	0.153846	0.630769	0.153846	0.461538	-0.353526	-0.802075	482.926	316	-0.14307	-0.761201	974.145	406.857	0.217391	0.775362	0.166667	0.572464
985	985	5.25333	0.153846	0.630769	0.153846	0.461538	-0.354488	-0.802891	482.5	315	-0.143342	-0.761975	973.818	405.857	0.217391	0.775362	0.166667	0.572464
986	986	5.25867	0.153846	0.630769	0.153846	0.461538	-0.35545	-0.803706	482.074	314	-0.143614	-0.762748	973.491	404.857	0.217391	0.775362	0.166667	0.572464
987	987	5.264	0.153846	0.630769	0.153846	0.461538	-0.356412	-0.804521	481.648	313	-0.143886	-0.763522	973.164	403.857	0.217391	0.775362	0.166667	0.572464
988	988	5.26933	0.153846	0.630769	0.153846	0.461538	-0.357373	-0.805336	481.222	312	-0.144158	-0.764296	972.836	402.857	0.217391	0.775362	0.166667	0.572464
989	989	5.27467	0.153846	0.630769	0.153846	0.461538	-0.358335	-0.806151	480.796	311	-0.14443	-0.765069	972.509	401.857	0.217391	0.775362	0.166667	0.572464
990	990	5.28	0.169231	0.630769	0.169231	0.461538	-0.176239	-0.800532	617.619	320.333	-0.128863	-0.765843	990.185	400.857	0.391304	0.782609	0.188406	0.572464
991	991	5.28533	0.169231	0.630769	0.169231	0.461538	-0.176548	-0.80134	617.345	319.333	-0.129112	-0.766616	989.87	399.857	0.391304	0.782609	0.188406	0.572464
992	992	5.29067	0.169231	0.630769	0.169231	0.461538	-0.176858	-0.802149	617.071	318.333	-0.12936	-0.76739	989.556	398.857	0.391304	0.782609	0.188406	0.572464
993	993	5.296	0.169231	0.630769	0.169231	0.461538	-0.177167	-0.802958	616.798	317.333	-0.129609	-0.768163	989.241	397.857	0.391304	0.782609	0.188406	0.572464
994	994	5.30133	0.169231	0.630769	0.169231	0.461538	-0.177477	-0.803766	616.524	316.333	-0.129857	-0.768937	988.926	396.857	0.391304	0.782609	0.188406	0.572464
995	995	5.30667	0.169231	0.630769	0.169231	0.461538	-0.177786	-0.804575	616.25	315.333	-0.130106	-0.769711	988.611	395.857	0.391304	0.782609	0.188406	0.572464
996	996	5.312	0.169231	0.630769	0.169231	0.461538	-0.178095	-0.805383	615.976	314.333	-0.130354	-0.770484	988.296	394.857	0.391304	0.782609	0.188406	0.572464
997	997	5.31733	0.169231	0.630769	0.169231	0.461538	-0.178405	-0.806192	615.702	313.333	-0.130603	-0.771258	987.981	393.857	0.391304	0.782609	0.188406	0.572464
998	998	5.32267	0.169231	0.630769	0.169231	0.461538	-0.178714	-0.807001	615.429	312.333	-0.130852	-0.772031	987.667	392.857	0.391304	0.782609	0.188406	0.572464
999	999	5.328	0.169231	0.630769	0.169231	0.461538	-0.179023	-0.807809	615.155	311.333	-0.1311	-0.772805	987.352	391.857	0.391304	0.782609	0.188406	0.572464
1000	1000	5.33333	0.169231	0.723077	0.169231	0.507692	-0.179333	-0.760772	614.881	387.917	-0.131349	-0.752352	987.037	427.5	0.391304	0.826087	0.188406	0.623188
